# Supplementary material for: Host Immunity Alters Community Ecology and Stability of the Microbiome in a Caenorhabditis elegans Model
Source: mSystems. 2021 Apr 20;6(2):e00608-20. doi: 10.1128/mSystems.00608-20 (PMC8561663; doi:10.1128/mSystems.00608-20)
Supplement: DATA SET S1 [file msystems.00608-20-sd001.xlsx]

## Sheet: Tab 1
Host	Date	MYb27	MYb45	MYb53	MYb56	MYb71	MYb120	MYb181	MYb238	Total	Temp
AU37	12319	120	0	140	0	2420	0	0	0	2680	25
AU37	12319	180	0	100	0	2900	0	0	0	3180	25
AU37	12319	200	0	20	0	5000	0	0	0	5220	25
AU37	12319	860	0	220	0	4600	0	0	6	5686	25
AU37	12319	3400	0	2200	0	18400	0	0	20	24020	25
AU37	12319	13200	0	800	0	10600	0	0	20	24620	25
AU37	12319	6000	0	800	0	18800	0	0	0	25600	25
AU37	12319	2600	0	2200	0	23000	60	0	200	28060	25
AU37	12319	6400	0	2200	0	20400	0	0	1400	30400	25
AU37	12319	11600	0	2800	200	40000	0	0	1200	55800	25
AU37	12319	15400	400	1400	0	48000	0	0	1800	67000	25
AU37	21319	20	0	460	540	1520	0	20	0	2560	25
AU37	21319	0	0	700	300	2460	0	120	0	3580	25
AU37	21319	0	0	680	800	2300	0	80	0	3860	25
AU37	21319	20	0	200	1000	2800	0	0	0	4020	25
AU37	21319	0	0	100	1200	3000	0	0	0	4300	25
AU37	21319	400	0	1000	2000	3600	0	0	0	7000	25
AU37	21319	880	0	280	1080	6000	0	20	20	8280	25
AU37	21319	20	0	800	2000	6800	0	20	0	9640	25
AU37	21319	0	0	600	3200	7200	0	400	0	11400	25
AU37	21319	0	0	1400	1000	9000	0	200	0	11600	25
AU37	21319	600	0	600	2400	9200	0	120	0	12920	25
AU37	21319	200	0	1000	6000	5800	0	20	0	13020	25
AU37	21319	100	0	400	2000	11200	0	0	0	13700	25
AU37	21319	2800	0	1800	2000	8200	0	0	0	14800	25
AU37	21319	200	0	600	8000	6400	0	0	0	15200	25
AU37	21319	0	0	1600	6000	7600	0	200	0	15400	25
AU37	21319	0	0	1400	4800	9400	0	200	0	15800	25
AU37	21319	200	0	400	5000	10200	0	0	0	15800	25
AU37	21319	200	0	800	800	14400	0	0	0	16200	25
AU37	21319	400	0	1400	1200	16600	0	200	0	19800	25
AU37	21319	200	0	1400	9000	9200	0	200	0	20000	25
AU37	21319	1600	9200	1000	3200	5200	0	0	0	20200	25
AU37	21319	0	0	800	10000	9200	0	200	0	20200	25
AU37	21319	2000	0	1400	5000	12800	0	0	0	21200	25
AU37	21319	200	0	400	7400	13400	0	0	0	21400	25
AU37	21319	0	0	600	8600	12800	0	0	0	22000	25
AU37	21319	1400	0	800	8000	11800	0	200	0	22200	25
AU37	21319	600	0	600	2400	18600	0	400	0	22600	25
AU37	21319	0	40	1800	2000	20000	0	0	0	23840	25
AU37	21319	1800	0	1800	6000	16200	0	200	0	26000	25
AU37	21319	1200	0	200	9600	16000	0	0	0	27000	25
AU37	21319	5000	0	3200	2000	17400	0	0	0	27600	25
AU37	21319	200	0	1600	5000	27000	0	200	0	34000	25
AU37	21319	2800	0	1800	1400	29400	0	0	200	35600	25
AU37	21319	600	0	600	10600	24800	0	0	0	36600	25
AU37	21319	600	0	0	14000	23800	0	0	0	38400	25
AU37	21319	2600	0	1000	5600	30000	0	0	200	39400	25
AU37	21319	200	0	200	7000	32800	0	0	0	40200	25
AU37	21319	1000	0	600	4000	38000	0	0	0	43600	25
AU37	21319	1400	0	1000	8800	38200	0	0	0	49400	25
AU37	21319	3000	0	1200	6000	40000	20	0	0	50220	25
AU37	21319	1000	2200	1600	5600	13600	0	1200	25200	50400	25
AU37	21319	1200	0	200	3000	63200	0	0	0	67600	25
AU37	21319	1200	0	3800	2800	60000	200	0	200	68200	25
AU37	21319	3600	0	2600	2800	70000	600	0	0	79600	25
AU37	22519	1000	0	1800	0	2400	0	100	60	5360	25
AU37	22519	200	0	1800	0	3600	0	0	200	5800	25
AU37	22519	400	0	2000	0	3600	0	0	200	6200	25
AU37	22519	200	0	3000	0	3000	0	0	20	6220	25
AU37	22519	600	0	1400	0	5200	0	0	40	7240	25
AU37	22519	100	0	2400	0	5200	0	0	200	7900	25
AU37	22519	400	20	2400	0	5000	0	0	200	8020	25
AU37	22519	800	200	2200	0	4800	0	0	80	8080	25
AU37	22519	600	80	1200	0	6600	0	0	40	8520	25
AU37	22519	1200	20	3000	0	4400	0	0	0	8620	25
AU37	22519	1000	0	2800	0	5000	0	0	60	8860	25
AU37	22519	400	0	3400	0	5000	0	0	120	8920	25
AU37	22519	200	0	2000	0	7400	0	0	20	9620	25
AU37	22519	600	0	1800	0	7400	0	0	200	10000	25
AU37	22519	200	0	2400	0	6400	0	0	1000	10000	25
AU37	22519	3000	0	2000	0	5000	0	0	20	10020	25
AU37	22519	200	0	3200	0	6600	0	0	200	10200	25
AU37	22519	1200	0	2400	0	8400	0	0	200	12200	25
AU37	22519	800	0	2800	800	8000	0	0	200	12600	25
AU37	22519	400	0	3800	0	7200	0	0	2000	13400	25
AU37	22519	2000	0	200	0	12400	0	0	40	14640	25
AU37	22519	4600	40	1800	0	8400	0	0	0	14840	25
AU37	22519	2000	0	3600	0	9800	0	0	200	15600	25
AU37	22519	1000	0	2600	800	12000	0	0	200	16600	25
AU37	22519	5800	0	4000	600	10000	0	0	400	20800	25
AU37	22519	1200	400	2400	400	17000	0	0	80	21480	25
AU37	22519	2400	600	3800	400	17000	0	0	20	24220	25
AU37	22519	7200	1200	2800	0	14600	0	0	60	25860	25
AU37	22519	3400	600	3600	0	18000	0	0	600	26200	25
AU37	22519	5000	20	1600	0	19400	0	0	400	26420	25
AU37	22519	1800	1200	2400	600	20600	0	0	80	26680	25
AU37	22519	8600	0	2000	0	16400	0	0	80	27080	25
AU37	22519	4200	600	4400	0	18200	0	0	400	27800	25
AU37	22519	3200	1000	2200	800	21400	0	0	600	29200	25
AU37	22519	8200	200	2600	0	20800	0	0	0	31800	25
AU37	22519	13000	0	1800	0	20000	0	0	60	34860	25
AU37	40319	400	0	2200	600	9600	0	0	0	12800	25
AU37	40319	200	0	1200	600	11400	20	0	200	13620	25
AU37	40319	200	0	2200	200	11600	0	0	200	14400	25
AU37	40319	200	0	2200	4600	8600	0	0	0	15600	25
AU37	40319	160	0	800	6600	8000	0	0	60	15620	25
AU37	40319	1000	0	2600	400	11600	0	0	80	15680	25
AU37	40319	400	0	2400	5000	8600	0	0	0	16400	25
AU37	40319	1800	0	3200	1000	28000	0	0	400	34400	25
AU37	40319	2800	0	10800	5600	21600	0	0	400	41200	25
AU37	40319	3400	200	8200	3000	56800	0	0	400	72000	25
AU37	40319	13600	0	2600	800	60000	100	0	5800	82900	25
AU37	40319	1000	200	46400	1200	46000	0	0	200	95000	25
AU37	103118	4600	20	1220	1500	400	0	0	40	7780	25
AU37	103118	6000	120	600	1680	1000	20	0	0	9420	25
AU37	103118	4000	0	1360	1660	5000	0	0	0	12020	25
AU37	103118	8000	0	1000	1600	2000	0	0	0	12600	25
AU37	103118	600	0	1100	2200	10000	0	0	0	13900	25
AU37	103118	14000	0	2000	1960	6000	0	0	0	23960	25
AU37	103118	12000	0	760	1800	10000	0	0	0	24560	25
AU37	103118	2060	0	17000	2160	4000	0	0	0	25220	25
AU37	103118	1440	0	16000	1960	6000	0	0	40	25440	25
AU37	103118	10000	0	4000	2080	10000	0	0	0	26080	25
AU37	103118	20000	0	2060	1300	20000	0	0	120	43480	25
ctls40	9112019	520	40	540	6	740	0	0	8	1854	25
ctls40	9112019	360	60	320	0	1080	2	0	40	1862	25
ctls40	9112019	0	0	700	0	1580	0	0	20	2300	25
ctls40	9112019	260	100	760	0	1700	0	0	80	2900	25
ctls40	9112019	1800	0	1200	0	10400	0	0	100	13500	25
ctls40	9112019	5200	1200	6200	80	12400	0	0	800	25880	25
ctls40	9112019	3800	0	7800	3600	14000	0	0	1600	30800	25
ctls40	9112019	11400	2400	12600	600	14200	0	0	0	41200	25
ctls40	9112019	10400	400	7600	1000	24000	0	0	600	44000	25
ctls40	9112019	12400	0	11000	400	42000	0	0	0	65800	25
ctls40	9112019	20000	400	11200	400	46400	0	0	1000	79400	25
ctls40	9112019	23200	400	11200	40	62800	0	0	800	98440	25
ctls40	10052019	40	20	180	0	1760	0	0	20	2020	25
ctls40	10052019	60	40	360	80	1680	0	0	60	2280	25
ctls40	10052019	200	0	480	0	1960	0	0	0	2640	25
ctls40	10052019	6200	0	400	20	1000	0	0	0	7620	25
ctls40	10052019	1200	200	1400	0	9000	0	0	200	12000	25
ctls40	10052019	4000	600	2800	0	4600	0	0	400	12400	25
ctls40	10052019	200	600	1400	0	14200	0	0	0	16400	25
ctls40	10052019	800	20	1200	20	13200	0	0	1400	16640	25
ctls40	10052019	2000	1400	2800	200	10600	0	0	400	17400	25
ctls40	10052019	120	0	1200	0	18000	0	0	200	19520	25
ctls40	10052019	5400	0	3800	40	10000	0	0	400	19640	25
ctls40	10052019	800	0	3600	20	15400	0	0	80	19900	25
ctls40	10052019	2600	200	4400	0	16400	0	0	200	23800	25
ctls40	10052019	3600	0	3600	0	20600	200	0	200	28200	25
ctls40	10052019	5600	1000	5000	400	15000	0	0	1200	28200	25
ctls40	10052019	100	0	2200	0	26600	0	0	200	29100	25
ctls40	10052019	7600	400	2000	60	19000	0	0	600	29660	25
ctls40	10052019	1400	0	4400	100	23600	0	0	400	29900	25
ctls40	10052019	2000	200	2000	200	21400	0	0	4600	30400	25
ctls40	10052019	4400	0	3600	600	22600	0	0	20	31220	25
ctls40	10052019	3000	1600	3200	0	23600	0	0	600	32000	25
ctls40	10052019	1600	400	3200	0	23400	0	0	4400	33000	25
ctls40	10052019	3800	0	3400	0	26000	0	0	400	33600	25
ctls40	10052019	5400	0	4200	0	25400	0	0	200	35200	25
ctls40	10052019	2200	0	4200	0	25400	0	0	5000	36800	25
ctls40	10052019	2400	400	4400	20	29600	0	0	800	37620	25
ctls40	10052019	9000	20	4600	20	25000	0	0	0	38640	25
ctls40	10052019	3800	0	3000	0	32000	0	0	0	38800	25
ctls40	10052019	7200	1200	8000	0	24600	0	0	800	41800	25
ctls40	10052019	6600	0	3800	40	33600	0	0	0	44040	25
ctls40	10052019	1200	0	5400	40	34600	600	0	6400	48240	25
ctls40	10052019	10800	800	6600	20	32000	60	0	200	50480	25
ctls40	10052019	11400	1600	5200	200	33000	20	0	3000	54420	25
ctls40	10052019	10400	600	8800	100	54400	0	0	1000	75300	25
ctls40	10052019	7200	0	7800	40	64000	0	0	0	79040	25
daf16	6262019	0	0	0	0	1760	0	0	40	1800	25
daf16	6262019	3000	0	0	20	12000	200	0	2200	17420	25
daf16	6262019	3800	0	0	3000	19400	60	0	600	26860	25
daf16	6262019	0	0	0	0	26800	20	0	200	27020	25
daf16	7122019	20	20	500	0	1440	0	0	80	2060	25
daf16	7122019	720	100	540	0	1920	0	0	0	3280	25
daf16	7122019	800	40	800	0	5800	0	0	0	7440	25
daf16	7122019	2400	40	400	0	5000	0	0	200	8040	25
daf16	7122019	2000	80	400	400	5400	0	0	400	8680	25
daf16	7122019	3000	400	200	600	4400	0	0	400	9000	25
daf16	7122019	3400	200	200	0	6200	0	0	400	10400	25
daf16	7122019	6000	200	200	400	7000	200	0	0	14000	25
daf16	7122019	10000	600	400	20	4600	40	0	0	15660	25
daf16	7122019	10600	400	600	400	4200	20	0	0	16220	25
daf16	7122019	10200	0	1000	0	5000	0	0	400	16600	25
daf16	7122019	5200	400	400	400	10600	200	0	0	17200	25
daf16	7122019	9600	1000	1000	200	5400	0	0	200	17400	25
daf16	7122019	8400	200	400	0	10200	0	0	0	19200	25
daf16	7122019	14400	0	400	200	4600	0	0	200	19800	25
daf16	7122019	10000	200	200	0	9600	200	0	400	20600	25
daf16	7122019	6600	400	2000	400	11000	0	0	800	21200	25
daf16	7122019	6400	0	2400	2000	9800	0	0	600	21200	25
daf16	7122019	8000	0	1000	2000	10200	0	0	0	21200	25
daf16	7122019	4000	400	7400	2000	7000	20	0	800	21620	25
daf16	7122019	8800	1200	400	1600	8200	0	0	1600	21800	25
daf16	7122019	8800	1600	1000	200	9800	0	0	1200	22600	25
daf16	7122019	9800	400	600	800	11000	80	0	400	23080	25
daf16	7122019	9600	400	2000	800	10200	0	0	200	23200	25
daf16	7122019	200	800	1000	0	21400	600	0	400	24400	25
daf16	7122019	13400	400	1000	0	14000	0	0	400	29200	25
daf16	7122019	16600	0	800	0	12400	0	0	800	30600	25
daf16	7122019	16000	600	800	0	13400	200	0	800	31800	25
daf16	7122019	18800	2600	1600	200	25000	0	0	6600	54800	25
daf16	7122019	6600	400	4000	1200	35600	200	0	18600	66600	25
daf16	7122019	26000	0	6200	4000	30000	40	0	1600	67840	25
daf16	7122019	31000	2200	3400	2000	30000	0	0	9400	78000	25
daf16	7122019	28400	0	7400	6000	35800	0	0	1400	79000	25
daf16	7122019	43000	0	3200	400	40000	0	0	6000	92600	25
daf16	7122019	2200	0	200	0	115200	0	0	9200	126800	25
daf16	7292019	1600	0	0	1000	4000	0	200	200	7000	25
daf16	7292019	1000	0	200	3600	4200	0	0	400	9400	25
daf16	7292019	3200	0	800	1400	7600	0	20	400	13420	25
daf16	7292019	800	0	200	4600	8600	0	0	200	14400	25
daf16	7292019	1800	0	1000	5800	5400	0	600	0	14600	25
daf16	7292019	1200	0	0	10000	5000	0	0	140	16340	25
daf16	7292019	1800	0	400	6400	7800	0	200	200	16800	25
daf16	7292019	1400	1000	600	5000	8800	0	0	0	16800	25
daf16	7292019	2200	0	800	1400	12200	0	400	400	17400	25
daf16	7292019	2600	200	200	2600	12000	0	0	200	17800	25
daf16	7292019	2000	0	1200	2000	13000	0	0	400	18600	25
daf16	7292019	600	0	0	14000	4000	0	200	200	19000	25
daf16	7292019	2400	400	2400	1600	11400	800	0	400	19400	25
daf16	7292019	4200	0	400	12200	3000	0	0	200	20000	25
daf16	7292019	6400	200	800	2000	10200	0	0	600	20200	25
daf16	7292019	1200	0	1000	6400	11400	0	0	400	20400	25
daf16	7292019	1400	0	0	7600	11000	0	0	1000	21000	25
daf16	7292019	3400	0	1400	1800	14000	0	400	1400	22400	25
daf16	7292019	4200	400	2600	6000	5800	0	3600	400	23000	25
daf16	7292019	5200	1000	1000	6000	10000	200	0	600	24000	25
daf16	7292019	12800	0	400	4000	7000	0	200	100	24500	25
daf16	7292019	12400	200	2000	600	9600	0	0	800	25600	25
daf16	7292019	14000	1200	800	1200	8600	0	400	400	26600	25
daf16	7292019	8000	200	1600	2000	15600	400	0	800	28600	25
daf16	7292019	7600	0	1800	1600	18400	0	0	200	29600	25
daf16	7292019	7400	200	1400	1000	22400	0	0	1400	33800	25
daf16	7292019	9800	200	2600	2000	18400	0	0	1000	34000	25
daf16	7292019	7800	0	400	10000	17600	0	0	600	36400	25
daf16	7292019	16600	200	1200	800	17800	0	40	400	37040	25
daf16	7292019	26000	200	2400	8200	5600	0	0	1000	43400	25
daf16	7292019	9400	0	3600	2000	32800	0	0	200	48000	25
daf16	7292019	12000	800	3800	1600	29200	0	0	1000	48400	25
daf16	7292019	22000	200	400	1000	25600	0	4800	400	54400	25
daf16	7292019	1000	200	400	1400	53600	0	0	2600	59200	25
daf16	7292019	20800	600	3000	800	32800	40	0	1200	59240	25
daf16	7292019	16200	1200	800	1000	56800	0	0	5400	81400	25
daf16	8162019	1540	0	460	0	40	0	0	180	2220	25
daf16	8162019	1780	40	280	0	20	240	220	60	2640	25
daf16	8162019	160	0	60	40	2500	0	0	420	3180	25
daf16	8162019	6440	200	140	600	4200	0	0	260	11840	25
daf16	8162019	14400	0	1200	600	200	0	200	600	17200	25
daf16	8162019	8200	0	6400	6400	0	20	0	0	21020	25
daf16	8162019	16200	0	3600	5200	200	0	0	400	25600	25
daf16	8162019	19400	0	7400	600	0	0	800	0	28200	25
daf16	8162019	6800	400	800	400	600	0	11800	9000	29800	25
daf16	8162019	19600	0	2400	8600	4800	0	0	2800	38200	25
daf16	8162019	36400	0	4600	3000	0	0	200	400	44600	25
daf16	8162019	30600	0	16800	2400	0	600	200	1200	51800	25
daf16	8162019	28400	800	4000	2600	24400	0	0	1200	61400	25
daf16	8162019	1000	7600	400	0	200	0	0	54400	63600	25
daf16	8162019	9000	600	4600	2000	46000	0	0	3200	65400	25
daf16	8162019	3600	0	7000	4600	0	0	0	51000	66200	25
daf16	8162019	48200	800	6200	1200	13400	0	0	2600	72400	25
daf16	8162019	31000	0	2400	2600	37600	0	0	1400	75000	25
daf16	8162019	30000	3200	2000	2000	30000	0	0	11600	78800	25
daf16	8162019	26000	600	1200	2000	36600	200	6000	6400	79000	25
daf16	8162019	47400	800	2600	3000	24000	0	400	4400	82600	25
daf16	8162019	46000	600	5400	800	25600	0	400	17200	96000	25
daf16	8162019	51400	0	9000	0	43600	0	1000	1600	106600	25
daf2	40319	0	0	280	0	800	0	0	0	1080	16
daf2	40319	0	0	0	0	1240	0	0	20	1260	16
daf2	40319	20	0	400	0	1040	40	0	0	1500	16
daf2	40319	0	0	120	260	1400	0	0	20	1800	16
daf2	40319	0	0	520	0	1440	0	0	0	1960	16
daf2	40319	0	0	200	0	1860	0	0	0	2060	16
daf2	40319	0	0	200	0	1960	0	0	20	2180	16
daf2	40319	20	0	1400	0	3600	0	0	40	5060	16
daf2	40319	20	0	0	0	8800	0	0	0	8820	16
daf2	5102019	2	0	2	0	92	0	0	4	100	16
daf2	5102019	10	0	2	0	92	0	0	0	104	16
daf2	5102019	18	6	4	0	94	0	0	0	122	16
daf2	5102019	28	2	4	0	94	0	0	0	128	16
daf2	5102019	22	0	0	60	72	0	0	0	154	16
daf2	5102019	14	0	2	0	134	0	0	4	154	16
daf2	5102019	48	2	2	0	106	0	0	0	158	16
daf2	5102019	44	4	2	0	106	0	0	2	158	16
daf2	5102019	8	0	0	100	32	0	0	36	176	16
daf2	5102019	26	0	2	0	140	0	0	16	184	16
daf2	5102019	10	0	2	0	174	0	0	4	190	16
daf2	5102019	2	2	10	0	164	0	0	16	194	16
daf2	5102019	0	0	2	0	102	0	0	100	204	16
daf2	5102019	10	0	2	0	280	0	0	0	292	16
daf2	5102019	8	0	0	0	300	0	0	0	308	16
daf2	5102019	10	0	2	0	300	0	0	4	316	16
daf2	5102019	40	0	10	0	300	0	0	18	368	16
daf2	5102019	2	0	0	0	382	0	0	4	388	16
daf2	5102019	20	20	20	0	320	2	0	20	402	16
daf2	5102019	40	0	20	40	420	0	0	60	580	16
daf2	5102019	40	0	4	10	540	0	0	2	596	16
daf2	5102019	4	0	0	0	600	0	0	2	606	16
daf2	5102019	0	0	0	0	620	0	0	0	620	16
daf2	5102019	0	0	0	0	700	0	0	0	700	16
daf2	5102019	0	0	120	0	640	0	0	0	760	16
daf2	5102019	0	0	20	0	720	0	0	60	800	16
daf2	5102019	120	20	10	0	640	0	0	100	890	16
daf2	5102019	8	0	2	0	1200	0	0	2	1212	16
daf2	5102019	2	0	0	0	1280	0	0	2	1284	16
daf2	5102019	4	0	0	0	1360	0	0	2	1366	16
daf2	5102019	340	40	0	800	300	0	0	40	1520	16
daf2	5102019	0	0	0	0	1620	0	0	20	1640	16
daf2	5102019	0	0	0	0	2000	0	0	0	2000	16
daf2	5102019	920	80	100	0	720	60	0	200	2080	16
daf2	5102019	80	0	0	0	2480	0	0	0	2560	16
daf2	5102019	440	0	60	620	1520	0	0	0	2640	16
daf2	5102019	0	0	0	0	3800	0	0	0	3800	16
daf2	5102019	0	0	20	0	4000	0	0	0	4020	16
daf2	5102019	0	0	40	0	6000	0	0	80	6120	16
daf2	5102019	60	0	40	6	6320	0	0	40	6466	16
daf2	5102019	2100	140	160	2	5000	0	0	20	7422	16
daf2	5102019	1960	460	100	60	10000	0	0	20	12600	16
daf2	9112019	0	0	14	80	66	0	0	2	162	16
daf2	9112019	10	0	26	64	122	0	0	6	228	16
daf2	9112019	0	0	46	82	118	0	0	0	246	16
daf2	9112019	0	0	80	140	220	0	0	2	442	16
daf2	9112019	0	0	20	160	340	0	0	4	524	16
daf2	9112019	4	2	80	140	400	0	0	60	686	16
daf2	9112019	0	0	40	440	280	0	0	0	760	16
daf2	9112019	20	20	20	400	280	0	0	20	760	16
daf2	9112019	0	0	100	160	420	0	0	140	820	16
daf2	9112019	0	0	460	120	560	0	0	2	1142	16
daf2	9112019	10	40	440	140	680	0	0	60	1370	16
daf2	9112019	0	20	720	40	680	0	0	20	1480	16
daf2	9112019	40	0	40	840	560	0	0	60	1540	16
daf2	9112019	0	0	200	260	1180	0	0	2	1642	16
daf2	9112019	0	0	400	600	860	0	0	60	1920	16
daf2	9112019	140	40	380	220	1140	0	0	20	1940	16
daf2	9112019	2	2	140	800	1060	0	0	2	2006	16
daf2	9112019	0	0	80	680	1360	0	0	0	2120	16
daf2	9112019	0	0	120	560	1620	0	0	4	2304	16
daf2	9112019	0	0	360	60	1920	0	0	20	2360	16
daf2	9112019	0	0	80	620	1680	0	0	2	2382	16
daf2	9112019	20	0	640	220	2780	0	0	6	3666	16
daf2	9162019	0	0	14	80	66	0	0	2	162	16
daf2	9162019	10	0	26	64	122	0	0	6	228	16
daf2	9162019	0	0	46	82	118	0	0	0	246	16
daf2	9162019	0	0	80	140	220	0	0	2	442	16
daf2	9162019	0	0	20	160	340	0	0	4	524	16
daf2	9162019	4	2	80	140	400	0	0	60	686	16
daf2	9162019	0	0	40	440	280	0	0	0	760	16
daf2	9162019	20	20	20	400	280	0	0	20	760	16
daf2	9162019	0	0	100	160	420	0	0	140	820	16
daf2	9162019	0	0	460	120	560	0	0	2	1142	16
daf2	9162019	10	40	440	140	680	0	0	60	1370	16
daf2	9162019	0	20	720	40	680	0	0	20	1480	16
daf2	9162019	40	0	40	840	560	0	0	60	1540	16
daf2	9162019	0	0	200	260	1180	0	0	2	1642	16
daf2	9162019	0	0	400	600	860	0	0	60	1920	16
daf2	9162019	140	40	380	220	1140	0	0	20	1940	16
daf2	9162019	2	2	140	800	1060	0	0	2	2006	16
daf2	9162019	0	0	80	680	1360	0	0	0	2120	16
daf2	9162019	0	0	120	560	1620	0	0	4	2304	16
daf2	9162019	0	0	360	60	1920	0	0	20	2360	16
daf2	9162019	0	0	80	620	1680	0	0	2	2382	16
daf2	9162019	20	0	640	220	2780	0	0	6	3666	16
daf2	9162019	220	0	460	160	1460	0	0	4960	7260	16
daf2	20200916	0	0	4	16	70	0	0	36	126	16
daf2	20200916	0	4	4	4	88	0	0	26	126	16
daf2	20200916	2	0	96	10	22	0	0	6	136	16
daf2	20200916	0	0	74	6	88	0	0	10	178	16
daf2	20200916	0	2	6	22	114	0	0	36	180	16
daf2	20200916	0	0	4	8	164	2	0	20	198	16
daf2	20200916	0	0	0	14	178	4	0	26	222	16
daf2	20200916	0	0	120	6	100	0	0	4	230	16
daf2	20200916	0	0	600	20	40	6	0	20	686	16
daf2	20200916	0	0	340	20	800	0	0	4	1164	16
daf2	20200916	0	0	0	6	1260	0	0	14	1280	16
daf2	20200916	0	0	80	6	1360	10	0	6	1462	16
daf2	20200916	20	0	160	2	1580	0	0	12	1774	16
daf2	20200916	0	0	780	6	1240	20	0	20	2066	16
daf2	20200916	160	0	460	20	1520	0	0	20	2180	16
daf2	20200916	0	0	840	80	1340	0	0	120	2380	16
daf2	20200916	0	0	1860	60	1100	0	0	40	3060	16
daf2	20200916	0	0	240	100	2180	320	0	320	3160	16
daf2	20200916	0	0	20	40	1740	1400	0	0	3200	16
daf2	20200916	0	0	1960	2	1600	2	0	20	3584	16
dbl1	6262019	20	0	20	0	540	0	0	140	720	25
dbl1	6262019	140	0	0	0	460	0	0	180	780	25
dbl1	6262019	0	60	40	0	640	0	0	60	800	25
dbl1	6262019	20	0	0	0	760	0	0	180	960	25
dbl1	6262019	60	0	20	0	320	0	0	740	1140	25
dbl1	6262019	20	0	0	0	880	0	0	320	1220	25
dbl1	6262019	360	80	40	0	700	20	0	260	1460	25
dbl1	6262019	100	0	20	0	1260	0	0	120	1500	25
dbl1	6262019	280	100	20	0	1060	0	0	80	1540	25
dbl1	6262019	180	100	100	0	1240	20	0	140	1780	25
dbl1	6262019	40	0	0	0	760	0	0	1260	2060	25
dbl1	6262019	0	0	20	300	1120	0	0	680	2120	25
dbl1	6262019	60	0	400	200	960	0	0	580	2200	25
dbl1	6262019	100	0	0	0	220	0	0	1960	2280	25
dbl1	6262019	60	0	200	0	1860	0	0	240	2360	25
dbl1	6262019	40	40	20	0	1300	0	0	1460	2860	25
dbl1	6262019	60	300	180	0	2840	0	0	160	3540	25
dbl1	6262019	180	660	300	0	2580	0	0	80	3800	25
dbl1	6262019	20	400	400	0	3600	0	0	20	4440	25
dbl1	6262019	0	0	200	0	400	200	0	4000	4800	25
dbl1	6262019	0	20	0	0	800	0	0	4200	5020	25
dbl1	6262019	400	40	60	0	1400	0	0	3200	5100	25
dbl1	6262019	120	20	20	0	6000	0	0	100	6260	25
dbl1	6262019	40	0	20	0	6080	0	0	200	6340	25
dbl1	6262019	60	4800	400	0	400	0	0	1000	6660	25
dbl1	6262019	60	0	40	0	7800	0	0	200	8100	25
dbl1	6262019	400	0	60	100	2000	0	0	6400	8960	25
dbl1	6262019	1600	400	400	0	6000	400	0	1600	10400	25
dbl1	6262019	200	20	40	0	7200	0	0	18400	25860	25
dbl1	6262019	600	2000	1600	0	40000	0	0	7000	51200	25
dbl1	6262019	60	0	0	0	20000	0	0	60000	80060	25
dbl1	7122019	420	60	80	0	660	0	0	100	1320	25
dbl1	7122019	160	200	300	0	1740	0	0	120	2520	25
dbl1	7122019	180	120	140	0	2100	20	0	140	2700	25
dbl1	7122019	240	180	240	0	2060	0	0	20	2740	25
dbl1	7122019	320	140	600	0	2020	0	0	160	3240	25
dbl1	7122019	320	340	480	0	2300	0	0	80	3520	25
dbl1	7122019	380	340	420	0	2940	20	0	0	4100	25
dbl1	7122019	240	260	840	0	2660	0	0	120	4120	25
dbl1	7122019	180	320	320	0	3460	20	0	40	4340	25
dbl1	7122019	560	220	660	640	2260	0	0	240	4580	25
dbl1	7122019	800	60	340	0	3460	20	0	200	4880	25
dbl1	7122019	900	280	440	0	3820	0	0	200	5640	25
dbl1	7122019	520	180	440	0	4260	140	40	80	5660	25
dbl1	7122019	820	360	240	0	2600	260	0	1400	5680	25
dbl1	7122019	700	140	120	0	4780	140	20	400	6300	25
dbl1	7122019	400	400	400	0	2800	2800	0	200	7000	25
dbl1	7122019	600	160	240	0	2000	60	0	4000	7060	25
dbl1	7122019	3600	200	800	0	3800	0	0	400	8800	25
dbl1	7122019	1000	400	1600	0	5800	0	0	200	9000	25
dbl1	7122019	1000	200	200	0	7000	0	0	600	9000	25
dbl1	7122019	4600	200	200	0	4600	200	0	200	10000	25
dbl1	7122019	1200	1800	1200	200	5800	0	0	200	10400	25
dbl1	7122019	600	400	800	200	9200	0	0	0	11200	25
dbl1	7122019	800	160	800	0	10000	20	0	120	11900	25
dbl1	7122019	1600	1000	3000	0	7200	0	20	600	13420	25
dbl1	7122019	600	200	200	200	7600	20	0	5400	14220	25
dbl1	7122019	4600	1000	600	1000	7800	40	0	200	15240	25
dbl1	7122019	2400	400	1000	400	11400	0	0	600	16200	25
dbl1	7122019	400	200	1400	600	14600	200	0	0	17400	25
dbl1	7122019	1400	1400	1800	100	12600	0	0	400	17700	25
dbl1	7122019	4600	200	1800	0	11200	0	0	800	18600	25
dbl1	7122019	4600	600	2400	1000	13400	0	0	400	22400	25
dbl1	7122019	12200	1000	2000	0	14400	0	0	2200	31800	25
dbl1	7122019	6400	800	1400	600	38600	0	200	5400	53400	25
dbl1	7122019	2200	400	200	0	56000	0	0	400	59200	25
dbl1	7122019	400	0	400	0	80000	0	0	0	80800	25
eat14	12518	20	0	360	480	2100	0	0	80	3040	25
eat14	12518	80	0	60	1300	2000	0	0	220	3660	25
eat14	12518	200	0	1000	11400	18400	0	0	0	31000	25
eat14	12518	800	0	800	4800	24800	0	0	600	31800	25
eat14	12518	0	0	3800	6000	23800	0	0	200	33800	25
eat14	12518	200	0	3800	3600	30000	0	0	40	37640	25
eat14	12518	200	0	2800	1400	34400	200	0	400	39400	25
eat14	12518	200	0	3000	13000	25600	20	0	200	42020	25
eat14	12518	0	0	2000	800	40000	0	0	200	43000	25
eat14	12518	800	0	3400	800	46600	0	0	200	51800	25
eat14	12518	0	0	4200	2000	46000	0	0	0	52200	25
eat14	12518	800	0	2000	800	20000	0	0	42000	65600	25
eat14	102018	120	40	900	800	2440	10	0	520	4830	25
eat14	102018	10	40	1020	0	3200	16	0	680	4966	25
eat14	102018	80	40	1540	0	2860	8	2	740	5270	25
eat14	102018	1320	100	1400	540	2600	20	0	560	6540	25
eat14	102018	80	60	1340	0	6000	60	0	700	8240	25
eat14	102018	0	120	3000	100	6000	20	0	900	10140	25
eat14	102018	1060	120	1800	520	6100	14	2	880	10496	25
eat14	102018	4000	0	2200	500	4400	320	0	300	11720	25
eat14	102018	400	200	4000	100	8000	60	0	460	13220	25
eat14	102018	2800	280	4000	80	7000	0	0	180	14340	25
eat14	102018	20	40	940	80	2720	0	0	11520	15320	25
eat14	102018	120	40	320	240	40000	2	0	460	41182	25
eat14	102418	520	140	1480	120	700	140	0	1200	4300	25
eat14	102418	200	100	1240	100	4700	0	0	460	6800	25
eat14	102418	320	140	1920	20	4000	0	0	900	7300	25
eat14	102418	120	100	1220	100	5560	0	20	620	7740	25
eat14	102418	160	100	1160	40	5940	0	0	440	7840	25
eat14	102418	60	320	2200	440	5000	0	0	600	8620	25
eat14	102418	320	0	1260	60	6080	0	2	960	8682	25
eat14	102418	120	80	1740	340	6140	2	2	600	9024	25
eat14	102418	240	20	1020	80	6600	0	0	1780	9740	25
eat14	102418	180	0	1340	100	8140	60	0	500	10320	25
eat14	102418	220	60	1660	100	9040	20	0	640	11740	25
eat14	102418	420	100	1520	460	13060	0	0	660	16220	25
eat14	102918	120	20	320	920	1300	0	0	80	2760	25
eat14	102918	300	0	120	1540	1400	0	0	140	3500	25
eat14	102918	180	0	520	1440	1660	2	0	60	3862	25
eat14	102918	700	0	480	1760	1340	0	0	60	4340	25
eat14	102918	560	0	460	1360	2420	0	0	20	4820	25
eat14	102918	20	0	240	10	10000	0	0	6	10276	25
eat14	102918	460	0	1400	1040	14400	0	0	160	17460	25
eat14	102918	180	0	1040	1000	19000	0	0	300	21520	25
eat14	102918	680	0	1340	1040	17400	0	0	1100	21560	25
eat14	102918	0	0	620	0	40000	80	0	20000	60700	25
eat14	103118	180	0	1560	920	1260	0	0	360	4280	25
eat14	103118	240	20	1420	80	2560	0	0	560	4880	25
eat14	103118	500	0	1680	160	2900	4	0	340	5584	25
eat14	103118	40	6	1600	1060	2160	4	0	740	5610	25
eat14	103118	240	40	1420	80	3060	0	0	1140	5980	25
eat14	103118	180	60	1320	140	4000	0	0	520	6220	25
eat14	103118	40	20	1800	720	3960	0	0	320	6860	25
eat14	103118	60	20	1160	540	6000	0	0	340	8120	25
eat14	103118	100	40	1160	760	6000	0	0	500	8560	25
eat14	103118	280	0	3140	1400	10000	0	0	0	14820	25
eat14	103118	1140	0	3100	1060	18000	0	0	80	23380	25
eat14	111318	0	0	520	0	1680	0	0	80	2280	25
eat14	111318	40	0	300	40	2920	0	0	100	3400	25
eat14	111318	20	0	540	0	3440	0	0	60	4060	25
eat14	111318	400	0	1600	20	6800	0	0	200	9020	25
eat14	111318	20	0	800	0	9200	0	0	120	10140	25
eat14	111318	600	0	1200	200	12400	0	0	200	14600	25
eat14	111318	0	0	2800	60	34600	0	0	200	37660	25
eat14	111318	1600	0	3600	200	33200	0	0	40	38640	25
eat14	111318	1200	0	2200	200	36400	0	0	400	40400	25
eat14	111318	4000	0	3000	40	36400	0	0	200	43640	25
eat14	111318	4400	400	3200	6200	41000	0	0	1800	57000	25
eat14	111318	8800	0	5600	600	60400	0	0	400	75800	25
glp4	8142019	60	60	900	400	1440	0	0	40	2900	25
glp4	8142019	140	220	960	840	1100	20	0	20	3300	25
glp4	8142019	80	0	340	1000	2260	0	60	80	3820	25
glp4	8142019	880	0	780	1080	1300	0	0	20	4060	25
glp4	8142019	660	40	640	1880	1220	0	0	0	4440	25
glp4	8142019	20	20	540	2800	1160	0	0	0	4540	25
glp4	8142019	380	20	920	900	2280	0	0	60	4560	25
glp4	8142019	800	60	1140	1560	980	0	0	120	4660	25
glp4	8142019	80	60	1300	1200	2300	0	0	20	4960	25
glp4	8142019	600	20	740	860	2800	0	0	40	5060	25
glp4	8142019	0	0	820	1500	2660	0	0	120	5100	25
glp4	8142019	260	40	820	2640	1440	0	0	0	5200	25
glp4	8142019	380	80	1300	1100	2360	0	20	60	5300	25
glp4	8142019	260	0	720	2000	2660	0	0	60	5700	25
glp4	8142019	160	0	400	1000	4000	0	0	200	5760	25
glp4	8142019	720	0	1440	900	2600	0	0	100	5760	25
glp4	8142019	720	0	1120	1420	2780	0	0	120	6160	25
glp4	8142019	160	0	800	1400	4100	0	0	0	6460	25
glp4	8142019	660	0	960	1060	4140	0	0	60	6880	25
glp4	8142019	0	40	1640	1540	3660	0	0	20	6900	25
glp4	8142019	2020	20	1880	700	2440	0	0	20	7080	25
glp4	8142019	500	80	880	20	5620	0	0	60	7160	25
glp4	8142019	340	0	1540	40	4760	0	0	500	7180	25
glp4	8142019	460	40	820	460	5440	0	0	0	7220	25
glp4	8142019	440	40	840	860	4860	0	0	240	7280	25
glp4	8142019	500	0	1280	2600	3100	0	0	20	7500	25
glp4	8142019	420	140	1220	0	5940	0	0	140	7860	25
glp4	8142019	180	40	1160	1620	5140	0	20	140	8300	25
glp4	8142019	40	0	760	3000	4600	0	0	140	8540	25
glp4	8142019	1040	40	1140	300	6060	4	60	140	8784	25
glp4	8142019	1060	40	1460	480	6440	0	20	120	9620	25
glp4	8142019	1800	0	820	680	6360	0	0	320	9980	25
glp4	8142019	1200	20	800	700	6760	0	0	620	10100	25
glp4	8142019	2300	0	1400	1460	4820	140	20	960	11100	25
glp4	8142019	1080	20	1900	540	7620	0	20	120	11300	25
glp4	8142019	1740	20	920	560	5620	780	340	1340	11320	25
N2	10919	60	100	480	340	3840	0	0	0	4820	25
N2	10919	1400	400	800	80	6200	0	0	200	9080	25
N2	10919	1000	400	1000	300	6200	0	0	200	9100	25
N2	10919	1640	20	660	1040	7000	0	60	20	10440	25
N2	10919	1000	400	1200	0	8400	0	0	20	11020	25
N2	10919	400	200	2400	100	8800	20	100	100	12120	25
N2	10919	200	200	1000	200	11600	0	80	200	13480	25
N2	10919	2200	400	1000	100	10000	0	200	0	13900	25
N2	10919	4600	800	3600	400	16400	0	0	0	25800	25
N2	10919	5800	400	2200	140	23000	0	0	0	31540	25
N2	10919	800	0	1000	200	30600	0	60	80	32740	25
N2	21319	40	0	0	600	1680	0	0	20	2340	25
N2	21319	620	0	0	680	4000	20	0	140	5460	25
N2	21319	2000	0	400	400	11600	0	20	600	15020	25
N2	21319	100	0	200	1800	14600	0	0	20	16720	25
N2	21319	400	0	400	600	17400	20	0	200	19020	25
N2	21319	800	0	200	6000	12200	20	0	0	19220	25
N2	21319	60	0	60	400	13600	0	0	8200	22320	25
N2	21319	2800	0	0	600	22000	200	0	800	26400	25
N2	21319	600	400	200	400	26000	0	0	400	28000	25
N2	21319	600	0	200	1200	27000	0	0	0	29000	25
N2	21319	2400	0	200	3200	22000	0	0	1200	29000	25
N2	21319	5200	0	0	2000	25000	0	0	0	32200	25
N2	21319	9200	0	60	400	22600	20	0	0	32280	25
N2	21319	1600	0	200	5400	30000	20	0	60	37280	25
N2	21319	0	0	200	9000	29000	0	0	0	38200	25
N2	21319	1000	0	0	16000	24000	0	0	0	41000	25
N2	21319	2200	0	400	14000	30000	0	0	0	46600	25
N2	21319	1600	0	400	2400	43000	0	0	200	47600	25
N2	21319	3600	0	200	5200	40000	0	0	0	49000	25
N2	21319	7600	200	600	800	40000	0	0	1200	50400	25
N2	21319	8200	0	400	2200	42000	200	0	800	53800	25
N2	21319	0	0	6400	400	46000	0	0	4000	56800	25
N2	21319	9200	0	0	6600	40000	200	0	1000	57000	25
N2	21319	1000	0	400	400	60000	0	0	1200	63000	25
N2	22519	0	40	100	0	1540	0	0	0	1680	25
N2	22519	0	20	120	800	1100	0	0	0	2040	25
N2	22519	0	80	420	600	2840	0	0	0	3940	25
N2	22519	0	80	120	640	4000	0	0	0	4840	25
N2	22519	0	200	400	800	5000	0	0	0	6400	25
N2	22519	200	0	200	600	5400	20	0	0	6420	25
N2	22519	0	0	400	1200	5000	0	0	0	6600	25
N2	22519	0	400	40	1800	6400	0	0	0	8640	25
N2	22519	600	400	200	800	7200	0	0	0	9200	25
N2	22519	0	0	0	0	10400	0	0	0	10400	25
N2	22519	200	200	80	6000	5600	0	0	0	12080	25
N2	22519	200	400	800	400	10600	0	0	0	12400	25
N2	22519	0	200	200	2000	12400	0	0	0	14800	25
N2	22519	0	200	600	1200	13200	0	0	0	15200	25
N2	22519	0	600	20	7600	8600	0	0	0	16820	25
N2	22519	400	0	600	1000	15000	0	0	0	17000	25
N2	22519	0	0	400	6000	13400	0	0	0	19800	25
N2	22519	400	0	1200	0	40000	0	0	200	41800	25
N2	40319	140	0	420	500	2580	40	0	120	3800	25
N2	40319	20	0	360	0	4000	0	0	20	4400	25
N2	40319	20	0	600	0	4000	0	0	40	4660	25
N2	40319	400	0	2400	0	3600	0	0	80	6480	25
N2	40319	0	0	200	100	11200	0	0	0	11500	25
N2	40319	400	200	0	0	12400	0	0	0	13000	25
N2	40319	1400	0	4200	0	13200	20	0	200	19020	25
N2	40319	400	0	200	0	20000	0	0	6000	26600	25
N2	40319	5200	1800	5000	18000	10000	200	0	5800	46000	25
N2	40319	8000	0	8200	1000	46000	0	0	0	63200	25
N2	102018	400	60	120	20	1160	6	0	220	1986	25
N2	102018	620	80	180	20	1040	2	0	160	2102	25
N2	102018	180	60	300	300	860	0	2	660	2362	25
N2	102018	420	60	440	0	1160	4	2	300	2386	25
N2	102018	340	60	540	60	1100	2	2	460	2564	25
N2	102018	380	40	260	0	1740	460	0	60	2940	25
N2	102018	800	100	280	680	2600	2	0	200	4662	25
N2	102018	1000	80	680	1260	400	0	0	2000	5420	25
N2	102018	1480	380	320	160	3000	0	0	160	5500	25
N2	102018	820	140	180	200	4000	2	0	420	5762	25
N2	102018	6000	280	580	500	8000	10	0	200	15570	25
N2	102418	60	0	960	720	6000	60	0	2000	9800	25
N2	102418	60	20	700	640	8000	40	0	4000	13460	25
N2	102418	180	0	940	60	10000	20	0	4000	15200	25
N2	102418	200	0	860	100	10000	40	0	6000	17200	25
N2	102418	240	40	820	480	12000	20	0	4000	17600	25
N2	102418	100	0	820	140	14000	60	0	6000	21120	25
N2	102418	340	20	1020	440	10000	100	0	10000	21920	25
N2	102418	60	60	760	1160	12000	20	0	8000	22060	25
N2	102418	1080	20	1860	120	20000	60	0	2000	25140	25
N2	102418	380	40	900	660	16000	40	0	10000	28020	25
N2	102418	16000	0	1500	740	8000	20	0	3000	29260	25
N2	103118	100	60	1900	40	6000	0	0	200	8300	25
N2	103118	20	0	1100	460	8000	0	0	60	9640	25
N2	103118	0	0	1320	20	9000	0	0	480	10820	25
N2	103118	40	4	1460	40	9400	2	0	220	11166	25
N2	103118	20	0	1220	20	10000	2	0	200	11462	25
N2	103118	140	0	1620	60	10000	0	0	580	12400	25
N2	103118	20	0	1700	20	11700	0	0	320	13760	25
N2	103118	20	0	1040	200	14000	2	0	480	15742	25
N2	103118	100	20	1540	140	13000	0	0	1060	15860	25
N2	103118	220	40	1100	300	16000	0	0	560	18220	25
N2	103118	1200	40	1880	100	30000	0	0	520	33740	25
N2	111318	80	20	640	400	2160	0	0	20	3320	25
N2	111318	140	20	660	10	2600	0	0	40	3470	25
N2	111318	300	40	760	100	2300	0	0	60	3560	25
N2	111318	80	80	840	420	2400	0	0	40	3860	25
N2	111318	60	20	500	960	2500	0	0	8	4048	25
N2	111318	420	100	860	300	2680	0	0	40	4400	25
N2	111318	140	40	860	80	3240	0	0	40	4400	25
N2	111318	780	140	640	100	3000	0	0	20	4680	25
N2	111318	240	60	660	60	3680	0	0	60	4760	25
N2	111318	1020	0	720	500	3620	0	0	0	5860	25
N2	111318	1400	60	1360	340	3760	0	0	20	6940	25
N2	111318	120	40	720	60	6040	0	0	60	7040	25
N2	121018	1040	20	140	120	1860	0	0	2	3182	25
N2	121018	800	60	100	1100	1780	0	0	0	3840	25
N2	121018	1140	260	100	700	4000	0	0	0	6200	25
N2	121018	1800	200	400	600	4200	0	0	20	7220	25
N2	121018	3200	200	1000	800	7600	0	0	200	13000	25
N2	121018	2000	200	200	160	12800	0	0	400	15760	25
N2	121018	4000	400	1400	400	12200	0	0	400	18800	25
N2	121018	4600	0	800	1200	12800	0	0	0	19400	25
N2	121018	1000	200	400	600	26200	0	0	1000	29400	25
N2	121018	5600	200	1000	800	40000	0	0	0	47600	25
N2	121018	10000	200	3000	600	40000	0	0	600	54400	25
N2	121018	4600	200	800	600	60000	0	0	1000	67200	25
N2	6212019	20	40	80	840	780	0	0	0	1760	25
N2	6212019	380	60	80	740	700	0	0	0	1960	25
N2	6212019	260	80	80	880	760	0	0	0	2060	25
N2	6212019	260	20	40	1000	820	0	0	0	2140	25
N2	6212019	120	20	0	1100	1060	20	0	60	2380	25
N2	6212019	140	80	100	600	1480	0	0	0	2400	25
N2	6212019	640	40	60	900	780	0	0	80	2500	25
N2	6212019	260	40	180	800	1260	0	0	0	2540	25
N2	6212019	80	20	0	1100	1420	0	0	0	2620	25
N2	6212019	80	0	60	0	2400	0	0	80	2620	25
N2	6212019	360	80	120	0	4100	0	0	180	4840	25
N2	6212019	1000	200	400	1400	3600	0	0	20	6620	25
N2	6212019	1200	0	400	6000	2600	0	0	60	10260	25
N2	6212019	2200	200	400	0	8200	0	0	200	11200	25
N2	6212019	4400	200	400	6000	1800	40	0	0	12840	25
N2	6212019	2400	200	200	3000	7000	0	0	200	13000	25
N2	6212019	2400	400	0	2000	9000	0	0	200	14000	25
N2	6212019	200	20	0	12000	1600	20	0	200	14040	25
N2	6212019	4800	200	800	7600	4600	0	0	0	18000	25
N2	6212019	1800	200	200	10000	6800	0	0	40	19040	25
N2	6212019	7600	200	400	13600	4600	0	0	600	27000	25
N2	6262019	80	420	160	100	1760	20	0	80	2620	25
N2	6262019	400	1200	400	600	5600	0	0	0	8200	25
N2	6262019	200	1600	600	800	3600	60	0	2200	9060	25
N2	6262019	40	400	40	0	8800	0	0	200	9480	25
N2	6262019	1000	1200	200	400	7200	0	0	40	10040	25
N2	6262019	3800	0	3800	2000	1400	0	0	0	11000	25
N2	6262019	1200	400	140	600	7600	40	0	1200	11180	25
N2	6262019	600	200	600	3000	6600	160	0	200	11360	25
N2	6262019	600	0	0	4000	8200	200	0	400	13400	25
N2	6262019	2000	2800	200	1000	8400	0	0	200	14600	25
N2	6262019	20	400	400	600	13400	0	0	0	14820	25
N2	6262019	200	2000	1200	4000	8200	400	0	800	16800	25
N2	6262019	3000	1200	200	4000	8200	1000	0	400	18000	25
N2	6262019	2600	0	0	6000	9200	80	0	1200	19080	25
N2	6262019	3400	200	1000	1200	13600	40	0	400	19840	25
N2	6262019	5600	0	200	200	12800	0	0	1400	20200	25
N2	6262019	1600	400	400	800	20000	0	0	200	23400	25
N2	6262019	800	0	800	600	19600	0	0	2200	24000	25
N2	6262019	1000	0	600	1400	22000	400	0	0	25400	25
N2	6262019	6800	3200	2600	5000	11200	400	0	600	29800	25
N2	6262019	9400	4000	2000	6000	13000	1200	0	3200	38800	25
N2	6262019	0	20	200	400	28200	0	0	12600	41420	25
N2	6262019	9400	0	0	800	50400	1000	0	2400	64000	25
N2	9112019	0	0	180	0	1320	0	0	0	1500	25
N2	9112019	40	0	200	40	1260	0	0	20	1560	25
N2	9112019	20	0	100	200	1440	0	0	20	1780	25
N2	9112019	160	0	320	640	1640	0	0	40	2800	25
N2	9112019	800	0	600	400	8000	0	0	80	9880	25
N2	9112019	2000	0	2600	1000	6600	0	20	40	12260	25
N2	9112019	400	0	800	5600	8200	0	0	20	15020	25
N2	9112019	1600	0	2600	1000	11800	0	0	600	17600	25
N2	9112019	200	0	200	20	17600	0	0	40	18060	25
N2	9112019	1200	0	800	200	19200	0	0	200	21600	25
N2	9112019	1400	0	4000	6000	11200	0	0	400	23000	25
N2	9112019	2600	400	6200	5400	8600	60	0	200	23460	25
N2	9112019	5400	0	3800	1800	10400	0	0	2600	24000	25
N2	9112019	1400	200	5400	6600	13600	0	0	200	27400	25
N2	9112019	2800	400	1400	3000	18800	0	0	1000	27400	25
N2	9112019	4600	400	4200	3000	16200	0	0	1200	29600	25
N2	9112019	4800	400	3400	8400	21600	0	0	1200	39800	25
N2	9112019	6200	0	3000	7600	33600	0	0	400	50800	25
N2	9112019	7000	200	3600	4200	48000	0	0	1800	64800	25
phm2	12319	200	0	400	0	22000	0	0	0	22600	25
phm2	12319	400	0	2200	0	21600	0	0	0	24200	25
phm2	12319	8000	0	2200	0	20000	0	0	0	30200	25
phm2	12319	5000	0	400	0	30600	0	0	0	36000	25
phm2	12319	1400	0	2600	0	26600	0	200	5600	36400	25
phm2	12319	200	0	3000	0	80000	200	0	20	83420	25
phm2	12518	200	0	1800	800	14000	0	0	600	17400	25
phm2	12518	200	0	3000	800	15400	0	0	1400	20800	25
phm2	12518	1800	0	3600	60	18000	0	0	2600	26060	25
phm2	12518	1200	0	2400	400	22600	0	0	3000	29600	25
phm2	12518	2800	0	3400	600	21800	0	0	1400	30000	25
phm2	12518	200	0	3600	10000	16800	0	0	600	31200	25
phm2	12518	2800	0	3000	800	24000	0	0	800	31400	25
phm2	12518	3000	0	2200	600	30000	0	0	800	36600	25
phm2	12518	1000	0	4800	3000	27600	0	0	1400	37800	25
phm2	12518	1600	0	3000	400	42000	0	0	1600	48600	25
phm2	12518	400	0	6600	5600	40200	0	0	800	53600	25
phm2	12518	4800	0	6200	1800	40000	0	0	2000	54800	25
phm2	111318	1200	0	4000	200	25000	0	0	1800	32200	25
phm2	111318	2000	0	1400	20	28000	0	0	2000	33420	25
phm2	111318	2800	0	2600	200	28200	0	0	200	34000	25
phm2	111318	4600	200	800	0	28800	0	0	400	34800	25
phm2	111318	4800	0	2600	20	28200	0	0	1200	36820	25
phm2	111318	3400	0	5800	40	28000	0	0	800	38040	25
phm2	111318	4000	200	2800	0	31000	20	0	1000	39020	25
phm2	111318	2800	20	600	400	36000	0	0	200	40020	25
phm2	111318	3200	400	2000	80	34000	0	0	600	40280	25
phm2	111318	3000	0	3800	40	36800	0	0	400	44040	25
phm2	111318	2800	600	4000	40	35400	0	0	1600	44440	25
phm2	111318	12200	800	1400	20	28400	0	0	2600	45420	25
phm2	121018	200	0	760	20	4300	2	0	180	5462	25
phm2	121018	1600	0	8400	0	17400	0	0	20	27420	25
phm2	121018	1600	0	9400	400	24800	20	0	160	36380	25
phm2	121018	1200	200	5600	600	27000	120	0	6400	41120	25
phm2	121018	1800	0	7200	800	30000	400	0	2000	42200	25
phm2	121018	1400	200	8000	400	38000	120	0	3000	51120	25
phm2	121018	3000	0	6200	1400	40000	0	0	2200	52800	25
phm2	121018	2800	200	7800	400	42000	20	0	400	53620	25
phm2	121018	3000	0	6600	120	44000	0	0	200	53920	25
phm2	121018	2600	400	6200	180	40600	0	0	4000	53980	25
phm2	121018	2600	200	9600	400	46000	0	0	3600	62400	25
phm2	121018	4200	400	6400	800	60000	0	0	6800	78600	25
phm2	7292019	200	0	200	0	2200	0	0	0	2600	25
phm2	7292019	0	0	0	0	3400	0	0	0	3400	25
phm2	7292019	200	0	200	0	3000	0	0	600	4000	25
phm2	7292019	200	0	200	0	3800	0	0	0	4200	25
phm2	7292019	200	200	600	0	4000	0	0	0	5000	25
phm2	7292019	1600	0	200	0	5000	0	0	0	6800	25
phm2	7292019	40	20	400	0	6600	0	20	20	7100	25
phm2	7292019	0	0	200	0	7600	0	0	80	7880	25
phm2	7292019	40	200	600	0	10000	0	0	1000	11840	25
phm2	7292019	200	0	800	0	11400	0	0	600	13000	25
phm2	7292019	400	0	1200	0	11600	0	0	0	13200	25
phm2	7292019	0	0	1000	0	16600	0	0	0	17600	25
phm2	7292019	400	0	1800	0	18000	0	0	400	20600	25
phm2	7292019	1000	0	3000	0	16000	0	0	800	20800	25
phm2	7292019	200	0	1200	0	19600	0	0	3200	24200	25
phm2	7292019	400	800	400	0	18800	0	0	3800	24200	25
phm2	7292019	200	0	800	0	25400	0	0	2200	28600	25
phm2	7292019	800	400	3600	0	24400	0	0	800	30000	25
phm2	7292019	200	0	1600	0	29800	0	0	1200	32800	25
phm2	7292019	1200	0	3200	0	29200	0	0	1000	34600	25
phm2	7292019	200	0	1400	0	27800	0	0	5800	35200	25
phm2	7292019	1400	200	2200	0	28200	0	0	4000	36000	25
phm2	7292019	200	400	2400	0	29800	0	0	3600	36400	25
phm2	7292019	200	0	600	0	35600	0	0	400	36800	25
phm2	7292019	1400	400	2000	0	34000	0	0	1800	39600	25
phm2	7292019	200	200	4400	0	32800	0	200	2400	40200	25
phm2	7292019	400	0	3000	1000	35000	0	0	1400	40800	25
phm2	7292019	1600	800	400	0	5000	0	0	39200	47000	25
phm2	7292019	800	0	4000	0	44000	0	0	2000	50800	25
phm2	7292019	0	200	6000	0	54000	0	0	400	60600	25
phm2	7292019	800	4000	2000	0	48000	0	0	8000	62800	25
phm2	7292019	4000	0	4000	1000	62000	0	0	0	71000	25
phm2	7292019	4000	0	8000	0	66000	0	0	2000	80000	25
phm2	7292019	400	0	14000	0	72000	0	0	4000	90400	25
phm2	7292019	600	0	4000	0	88000	0	0	200	92800	25
phm2	7292019	400	400	14000	0	88000	0	0	2000	104800	25
vhp1	9112019	200	0	2400	8200	5400	0	0	800	17000	25
vhp1	9112019	6000	0	4800	140	42600	20	0	0	53560	25
vhp1	9112019	13600	7400	5800	5600	23000	40	0	6400	61840	25
vhp1	9112019	20400	0	6000	5600	39600	200	0	0	71800	25
vhp1	9112019	22000	0	5600	6400	40600	20	0	0	74620	25
vhp1	9112019	20800	200	6000	6800	41400	200	0	1600	77000	25
vhp1	9112019	24000	0	4600	6200	42200	0	0	400	77400	25
vhp1	9112019	28400	0	6200	2000	44000	0	0	200	80800	25
vhp1	9112019	15800	0	5000	200	62000	0	0	400	83400	25
vhp1	9112019	26000	0	5800	2000	49800	0	0	800	84400	25
vhp1	9112019	40000	0	6400	9400	40000	0	0	800	96600	25
vhp1	9112019	36000	200	5200	2200	63600	0	0	2000	109200	25
vhp1	9162019	10400	0	3200	200	7200	20	60	800	21880	25
vhp1	9162019	9000	200	3000	4000	5400	0	0	400	22000	25
vhp1	9162019	11800	0	3800	800	6800	0	40	1000	24240	25
vhp1	9162019	11800	200	3600	600	8200	0	60	600	25060	25
vhp1	9162019	13000	400	3200	80	9200	0	0	1200	27080	25
vhp1	9162019	11800	400	5000	100	9600	200	200	1000	28300	25
vhp1	9162019	8600	400	3600	6200	5400	0	6400	200	30800	25
vhp1	9162019	11400	400	4600	5000	10600	200	40	1200	33440	25
vhp1	9162019	14000	1000	3400	1000	14000	0	0	2400	35800	25
vhp1	9162019	23000	800	5400	6000	3000	0	0	200	38400	25
vhp1	9162019	17400	200	4200	4200	11200	0	80	2200	39480	25
vhp1	9162019	31600	0	4000	400	7600	40	3000	1000	47640	25
vhp1	9162019	42000	0	5800	600	800	0	3000	800	53000	25
vhp1	9162019	29000	0	2400	2000	7200	400	12800	400	54200	25
vhp1	9162019	40600	0	5200	5000	4800	200	2800	400	59000	25
vhp1	9162019	30000	400	3200	1000	20000	200	200	5200	60200	25
vhp1	9162019	23800	200	3200	3000	19000	200	0	13200	62600	25
vhp1	9162019	61600	0	5800	600	4000	20	60	600	72680	25
vhp1	9162019	41400	200	3200	2400	43000	200	200	4800	95400	25
vhp1	9162019	42000	600	1400	2000	43000	200	0	7000	96200	25
vhp1	9162019	91000	0	5400	200	19600	0	60	400	116660	25
vhp1	9162019	102400	0	2800	1200	41200	40	60	6200	153900	25
vhp1	9162019	86400	200	1800	2200	61600	0	60	3400	155660	25
vhp1	9162019	87200	0	3800	1000	50400	2600	0	11000	156000	25
vhp1	9162019	84000	200	3000	3400	86200	60	60	5200	182120	25
vhp1	9162019	80000	200	3000	200	100000	20	20	3600	187040	25
vhp1	9162019	100000	0	800	2000	100000	0	0	6800	209600	25
vhp1	9162019	200000	0	1000	2200	20000	0	0	12600	235800	25
vhp1	9162019	124400	400	2800	1400	102000	0	200	6200	237400	25
vhp1	9162019	100000	400	1600	1000	160000	0	0	800	263800	25
vhp1	9162019	100000	0	3200	200	160000	40	40	1800	265280	25
vhp1	9162019	180000	0	5600	4200	110000	0	0	7200	307000	25
vhp1	9162019	143200	0	1800	1000	163600	0	0	7000	316600	25
vhp1	9162019	170000	0	5000	400	160000	400	0	9200	345000	25
vhp1	9162019	200000	0	5000	4000	160000	0	0	10000	379000	25
vhp1	9162019	200000	0	4000	1000	200000	0	0	4000	409000	25
vhp1	10252019	1600	0	0	20	7200	0	0	100	8920	25
vhp1	10252019	1600	0	0	0	12200	0	0	800	14600	25
vhp1	10252019	3000	0	0	20	14600	0	20	600	18240	25
vhp1	10252019	3800	0	0	0	16600	0	20	1000	21420	25
vhp1	10252019	3400	0	0	0	20400	0	200	9000	33000	25
vhp1	10252019	5200	0	0	200	27400	0	0	400	33200	25
vhp1	10252019	17600	0	0	80	26000	200	0	400	44280	25
vhp1	10252019	800	0	400	0	48800	0	0	3200	53200	25
vhp1	10252019	11400	0	0	180	41600	0	0	20	53200	25
vhp1	10252019	15200	0	0	140	41600	0	0	800	57740	25
vhp1	10252019	22400	0	0	600	32800	400	0	1600	57800	25
vhp1	10252019	16600	0	0	400	43200	0	0	3400	63600	25
vhp1	10252019	12800	0	0	160	51200	0	0	800	64960	25
vhp1	10252019	10800	0	0	200	56000	0	0	200	67200	25
vhp1	10252019	20800	0	0	140	51200	20	0	2000	74160	25
vhp1	10252019	26400	0	0	600	46400	200	0	6800	80400	25
vhp1	10252019	25600	400	0	400	52800	0	0	2200	81400	25
vhp1	10252019	25600	0	0	200	60000	0	0	200	86000	25
vhp1	10252019	26400	0	0	200	56000	20	0	4800	87420	25
vhp1	10252019	19800	0	0	200	67200	0	20	600	87820	25
vhp1	10252019	13600	0	0	200	71200	0	0	4200	89200	25
vhp1	10252019	30400	0	0	200	57600	20	0	2200	90420	25
vhp1	10252019	40000	0	0	200	49600	0	0	1200	91000	25
vhp1	10252019	16600	0	0	1000	64800	20	0	9000	91420	25
vhp1	10252019	33600	0	200	200	57600	0	0	5200	96800	25
vhp1	10252019	33600	0	0	600	63200	0	0	800	98200	25
vhp1	10252019	29200	0	0	40	68800	0	0	5200	103240	25
vhp1	10252019	30400	0	0	400	72000	0	0	2000	104800	25
vhp1	10252019	32800	0	0	600	72800	0	0	1800	108000	25
vhp1	10252019	29600	0	0	400	84000	0	0	60	114060	25
vhp1	10252019	27200	0	0	20	73600	20	0	14400	115240	25
vhp1	10252019	46400	0	0	200	72000	0	0	1400	120000	25
vhp1	10252019	33600	0	0	200	84800	20	0	4200	122820	25
vhp1	10252019	40000	0	0	200	84000	0	0	600	124800	25
vhp1	10252019	60000	0	0	200	72800	0	0	1000	134000	25
vhp1	10252019	36800	0	0	400	88000	0	0	12000	137200	25
CF1449	20201014	0	80	100	60	880	20	0	340	1480	16
CF1449	20201014	0	0	120	40	1400	0	0	80	1640	16
CF1449	20201014	0	0	20	400	5000	0	0	200	5620	16
CF1449	20201014	0	0	200	600	5200	0	0	200	6200	16
CF1449	20201014	0	200	1400	800	4000	0	0	0	6400	16
CF1449	20201014	0	0	400	1000	5200	0	0	0	6600	16
CF1449	20201014	0	20	400	400	5600	800	0	0	7220	16
CF1449	20201014	0	200	600	1600	6200	0	0	0	8600	16
CF1449	20201014	0	0	200	800	8400	0	0	0	9400	16
CF1449	20201014	200	0	1200	1400	7600	0	0	0	10400	16
CF1449	20201014	200	0	600	1000	9400	0	0	0	11200	16
CF1449	20201014	200	200	40	200	10400	200	0	20	11260	16
CF1449	20201014	0	0	600	400	12000	0	0	200	13200	16
CF1449	20201014	0	0	200	1000	11600	400	0	0	13200	16
CF1449	20201014	0	0	600	400	13000	0	0	0	14000	16
CF1449	20201014	200	0	800	400	15400	0	40	200	17040	16
CF1449	20201014	0	200	2000	1400	10400	4000	0	0	18000	16
CF1449	20201014	200	0	2600	800	15000	0	0	0	18600	16
CF1449	20201014	400	0	1800	800	15800	20	20	200	19040	16
CF1449	20201014	200	0	1000	400	17400	200	0	0	19200	16
CF1449	20201014	0	0	800	600	17600	20	60	600	19680	16
CF1449	20201014	1000	200	800	400	17600	60	180	400	20640	16
CF1449	20201014	0	400	200	200	14000	0	0	6000	20800	16
CF1449	20201014	0	200	400	200	22400	0	0	200	23400	16
CF1449	20201014	0	0	2200	1800	20000	0	0	200	24200	16
CF1449	20201014	200	200	1000	1400	21400	20	20	400	24640	16
CF1449	20201014	0	0	800	400	28800	0	0	0	30000	16
CF1449	20201014	1000	0	1400	1000	28800	0	0	0	32200	16
CF1449	20201014	0	0	2800	600	29600	0	0	0	33000	16
CF1449	20201014	1000	800	4400	200	26400	20	0	200	33020	16
CF1449	20201014	200	0	1000	600	32000	20	200	200	34220	16
CF1449	20201014	1800	400	1000	400	30200	2800	0	0	36600	16
CF1449	20201014	0	5200	1000	1200	9400	1800	0	22400	41000	16
CF1449	20201014	0	200	1200	200	32000	0	0	16000	49600	16
CF1449	20201014	200	200	800	1400	16000	200	200	42400	61400	16
daf16	20200916	40	140	460	180	1000	0	0	0	1820	16
daf16	20200916	60	320	420	40	1120	2	0	0	1962	16
daf16	20200916	0	620	60	20	1720	0	0	0	2420	16
daf16	20200916	20	0	80	60	2360	0	0	0	2520	16
daf16	20200916	60	60	240	60	3520	160	0	40	4140	16
daf16	20200916	400	1000	1000	1200	2600	40	0	200	6440	16
daf16	20200916	600	200	2200	200	2400	1000	0	0	6600	16
daf16	20200916	800	200	400	400	6200	60	80	200	8340	16
daf16	20200916	400	1200	1400	200	5400	200	0	20	8820	16
daf16	20200916	200	400	800	200	7600	0	0	0	9200	16
daf16	20200916	200	200	600	200	11200	120	0	0	12520	16
daf16	20200916	200	40	1000	400	10800	0	0	200	12640	16
daf16	20200916	0	1000	4200	1000	7200	200	20	800	14420	16
daf16	20200916	400	200	1200	400	12200	20	0	40	14460	16
daf16	20200916	200	400	3600	1200	9200	80	0	200	14880	16
daf16	20200916	600	800	3200	1200	8000	20	200	2200	16220	16
daf16	20200916	1000	200	6400	400	10000	20	0	200	18220	16
daf16	20200916	600	1000	2000	200	17000	2600	0	200	23600	16
daf16	20200916	800	200	5800	200	18200	0	200	1000	26400	16
daf16	20200916	200	800	7400	2000	17600	0	400	600	29000	16
daf16	20201014	0	400	200	200	2000	0	0	0	2800	16
daf16	20201014	20	400	200	1600	1000	0	0	0	3220	16
daf16	20201014	0	200	0	400	3200	0	0	40	3840	16
daf16	20201014	0	0	200	1000	2800	0	0	0	4000	16
daf16	20201014	0	400	0	160	3600	0	0	0	4160	16
daf16	20201014	20	400	0	140	4000	0	0	0	4560	16
daf16	20201014	400	0	0	600	3800	0	200	0	5000	16
daf16	20201014	20	200	400	400	4200	20	0	0	5240	16
daf16	20201014	400	0	400	400	4200	0	0	0	5400	16
daf16	20201014	0	200	200	600	4600	0	200	0	5800	16
daf16	20201014	0	0	200	400	6000	0	0	0	6600	16
daf16	20201014	0	40	200	600	6000	0	0	0	6840	16
daf16	20201014	0	400	200	200	6200	0	0	0	7000	16
daf16	20201014	0	0	60	1400	5600	20	0	0	7080	16
daf16	20201014	200	200	400	400	5600	0	0	600	7400	16
daf16	20201014	0	0	200	1000	6800	0	0	0	8000	16
daf16	20201014	600	400	200	140	7400	0	0	0	8740	16
daf16	20201014	400	0	800	600	9000	0	0	0	10800	16
daf16	20201014	0	600	800	160	9400	0	0	600	11560	16
daf16	20201014	0	800	200	1800	11600	800	200	0	15400	16
daf16	20201014	0	400	200	1200	12400	0	200	1400	15800	16
daf16	20201014	0	400	200	400	10200	5200	0	0	16400	16
daf16	20201014	0	0	1200	400	16000	600	400	0	18600	16
N2	20200916	800	400	800	120	3600	20	0	20	5760	16
N2	20200916	200	120	800	200	4200	0	0	600	6120	16
N2	20200916	200	200	200	40	6000	0	0	120	6760	16
N2	20200916	20	1000	400	100	6400	0	0	20	7940	16
N2	20200916	600	800	1200	20	5400	400	0	400	8820	16
N2	20200916	400	600	400	140	7600	80	0	200	9420	16
N2	20200916	1200	200	600	0	5600	0	0	2200	9800	16
N2	20200916	200	200	3000	200	6400	180	0	40	10220	16
N2	20200916	400	800	1600	140	7400	0	0	40	10380	16
N2	20200916	0	200	1200	800	8400	600	0	200	11400	16
N2	20200916	800	1400	2800	200	7400	400	0	200	13200	16
N2	20200916	200	1600	600	200	10600	200	0	200	13600	16
N2	20200916	400	2600	1800	200	9400	400	0	800	15600	16
N2	20200916	600	1800	2200	400	11000	200	0	800	17000	16
N2	20200916	1600	80	1200	40	15200	80	0	400	18600	16
N2	20200916	1600	200	4800	600	11600	0	0	400	19200	16
N2	20200916	20	0	600	40	19400	0	0	200	20260	16
N2	20200916	800	40	2400	60	19600	200	20	200	23320	16
N2	20200916	4800	400	6000	200	400	8200	4200	0	24200	16
N2	20200916	800	9200	2200	0	20000	200	0	2800	35200	16
N2	20200916	1000	2600	3400	400	28000	400	0	800	36600	16
N2	20200916	2600	1200	5600	200	29600	3000	0	3000	45200	16
N2	20200916	200	0	400	1000	80000	200	0	80000	161800	16
N2	20201014	0	400	400	400	600	0	0	20	1820	16
N2	20201014	0	200	400	600	1200	0	0	0	2400	16
N2	20201014	0	40	40	100	460	0	0	1800	2440	16
N2	20201014	0	0	400	200	3200	0	0	0	3800	16
N2	20201014	0	0	0	1000	3600	0	0	0	4600	16
N2	20201014	200	0	400	200	4600	0	0	20	5420	16
N2	20201014	0	0	1800	400	3600	200	0	200	6200	16
N2	20201014	0	0	800	400	5800	0	0	0	7000	16
N2	20201014	0	200	1200	1000	6000	0	0	40	8440	16
N2	20201014	0	0	600	1000	8400	0	0	0	10000	16
N2	20201014	0	400	600	200	10000	0	0	0	11200	16
N2	20201014	0	400	600	800	16800	20	0	200	18820	16
N2	20201014	0	200	2200	200	16600	400	0	0	19600	16
N2	20201014	0	800	3000	200	18800	0	0	400	23200	16
N2	20201014	400	200	3200	200	20800	0	0	200	25000	16

## Sheet: Tab 2
Host	Day	MYb27	MYb45	MYb53	MYb56	MYb71	MYb120	MYb181	MYb238	Total
N2	1	0	0	600	6000	1600	0	0	0	8200
N2	1	420	0	100	680	2240	0	0	300	3740
N2	1	4600	0	200	0	4600	0	0	200	9600
N2	1	600	200	0	1600	4600	0	0	0	7000
N2	1	60	20	40	700	1400	0	0	20	2240
N2	1	0	400	400	1000	600	0	0	0	2400
N2	1	20	0	200	3000	400	0	0	0	3620
N2	1	4400	0	600	800	3200	0	0	400	9400
N2	1	200	20	200	6200	1200	0	0	0	7820
N2	1	720	40	120	0	1000	0	0	100	1980
N2	1	26400	1000	1400	4000	31600	0	0	6400	70800
N2	1	200	600	200	7600	3800	0	0	200	12600
N2	1	0	200	400	6000	3600	0	0	0	10200
N2	1	1400	800	800	2000	5800	0	0	0	10800
N2	2	100	0	20	0	1260	0	0	0	1380
N2	2	80	80	140	0	1100	0	0	20	1420
N2	2	1400	0	420	200	2920	80	0	380	5400
N2	2	40	0	600	600	3800	200	0	0	5240
N2	2	0	0	0	0	1000	20	0	0	1020
N2	2	1000	20	20	0	1480	0	0	100	2620
N2	2	14000	1200	4600	4000	45600	0	0	8000	77400
N2	2	1340	0	520	20	3220	0	0	320	5420
N2	2	6000	400	400	1000	28200	600	0	600	37200
N2	2	2200	0	600	800	6200	0	0	1800	11600
N2	2	60	0	0	0	1460	0	0	120	1640
N2	2	0	20	80	160	1160	0	0	0	1420
N2	2	60	0	20	0	2220	0	0	0	2300
N2	2	20	0	0	0	1320	0	0	0	1340
N2	2	0	0	0	0	1120	0	0	20	1140
N2	2	10000	1000	600	1000	23600	0	0	0	36200
N2	2	0	0	500	800	360	0	0	20	1680
N2	2	100	20	280	400	1100	0	0	0	1900
N2	2	180	0	20	200	1100	0	0	0	1500
N2	3	1600	600	400	1400	9000	0	0	20	13020
N2	3	400	40	140	0	11800	0	0	1800	14180
N2	3	6800	0	0	0	115200	0	0	1600	123600
N2	3	120	20	40	0	2760	0	0	140	3080
N2	3	200	600	200	8000	3000	0	0	400	12400
N2	3	140	20	220	0	3320	0	0	920	4620
N2	3	200	400	800	1600	11400	0	0	200	14600
N2	3	5800	200	1000	2000	10600	0	0	400	20000
N2	3	600	800	40	400	12600	0	0	2800	17240
N2	3	600	0	0	0	67200	0	0	65600	133400
N2	3	180	40	180	0	4100	0	0	1100	5600
N2	3	240	80	120	0	3100	0	0	60	3600
N2	3	600	40	600	6000	7800	0	0	200	15240
N2	3	400	0	20	1000	21000	0	0	17000	39420
N2	3	13000	0	200	600	12600	0	40	5000	31440
N2	3	1200	0	800	1800	88800	0	0	42400	135000
N2	3	2000	400	1600	120	11800	0	0	600	16520
N2	3	1060	180	200	300	4880	0	0	40	6660
N2	3	7000	600	200	200	10800	0	0	400	19200
N2	3	160	60	200	800	3460	0	0	40	4720
N2	3	200	100	1200	1400	12600	0	0	40	15540
N2	3	400	0	200	0	11400	0	0	4000	16000
N2	3	260	100	280	500	1740	0	0	900	3780
N2	3	5000	0	2200	400	6400	0	0	114400	128400
N2	1	0	0	120	1080	260	0	0	0	1460
N2	1	2200	0	200	2000	400	0	0	0	4800
N2	1	160	0	100	820	340	0	0	0	1420
N2	1	3000	0	1200	7000	4000	0	0	0	15200
N2	1	0	0	800	17600	600	0	0	0	19000
N2	1	7000	0	2400	12800	1400	0	0	0	23600
N2	1	800	0	200	1000	400	0	0	0	2400
N2	1	200	0	0	14400	600	0	0	0	15200
N2	1	860	0	80	1420	520	0	0	0	2880
N2	1	40	0	120	2060	500	0	0	0	2720
N2	1	1800	0	2200	1000	15000	200	0	0	20200
N2	1	1800	200	200	16600	1400	0	0	0	20200
N2	1	40	0	60	1100	100	0	0	0	1300
N2	1	400	0	800	3000	800	0	0	0	5000
N2	1	2000	0	800	1600	1400	0	0	0	5800
N2	1	80	0	140	800	220	0	0	0	1240
N2	1	1200	0	400	1000	3000	0	0	0	5600
N2	1	20	0	140	800	80	0	0	0	1040
N2	1	520	80	420	1420	360	0	0	0	2800
N2	1	3400	0	1000	10400	1600	0	0	0	16400
N2	1	200	0	800	7000	0	0	0	0	8000
N2	2	7000	200	3600	4200	48000	0	0	1800	64800
N2	2	1400	200	5400	6600	13600	0	0	200	27400
N2	2	800	0	600	400	8000	0	0	80	9880
N2	2	1600	0	2600	1000	11800	0	0	600	17600
N2	2	5400	0	3800	1800	10400	0	0	2600	24000
N2	2	4600	400	4200	3000	16200	0	0	1200	29600
N2	2	2000	0	2600	1000	6600	0	20	40	12260
N2	2	40	0	40	0	1040	0	0	0	1120
N2	2	1200	0	800	200	19200	0	0	200	21600
N2	2	20	40	80	0	1020	0	0	0	1160
N2	2	2800	400	1400	3000	18800	0	0	1000	27400
N2	2	1400	0	4000	6000	11200	0	0	400	23000
N2	2	20	0	60	0	960	0	0	0	1040
N2	2	40	0	200	40	1260	0	0	20	1560
N2	2	400	0	800	5600	8200	0	0	20	15020
N2	2	200	0	200	20	17600	0	0	40	18060
N2	2	160	0	320	640	1640	0	0	40	2800
N2	2	2600	400	6200	5400	8600	60	0	200	23460
N2	2	20	0	80	0	1020	0	0	0	1120
N2	2	4800	400	3400	8400	21600	0	0	1200	39800
N2	2	6200	0	3000	7600	33600	0	0	400	50800
N2	2	0	0	180	0	1320	0	0	0	1500
N2	2	20	0	100	200	1440	0	0	20	1780
N2	2	20	0	20	0	1120	0	0	40	1200
N2	3	200	600	4200	600	11800	0	0	0	17400
N2	3	200	600	2600	1200	6200	0	0	0	10800
N2	3	40	200	2600	400	7600	0	0	0	10840
N2	3	40	400	3200	1400	6000	0	0	0	11040
N2	3	200	200	2400	400	5800	0	0	0	9000
N2	3	2800	0	2800	400	10400	0	0	0	16400
N2	3	0	400	2600	400	6200	0	0	20	9620
N2	3	2000	200	2600	200	9000	0	0	200	14200
N2	3	60	200	3200	400	5200	0	0	60	9120
N2	3	9000	600	8400	800	18000	20	0	1200	38020
N2	3	40	100	1160	460	840	0	0	0	2600
N2	3	2000	0	1600	200	15400	0	0	200	19400
N2	3	400	200	2000	200	6400	0	0	0	9200
N2	3	200	200	1200	200	6600	0	0	0	8400
N2	3	60	800	2200	100	6800	0	0	200	10160
N2	3	7600	1600	5000	400	14800	0	0	200	29600
N2	3	11800	0	9000	200	27600	400	0	400	49400
N2	3	60	600	3200	400	7200	0	0	0	11460
N2	3	200	200	2200	4200	5600	0	0	0	12400
N2	3	200	200	2600	600	6600	0	0	0	10200
N2	3	3400	200	4000	1200	16000	0	0	400	25200
N2	3	2200	400	2400	600	13400	0	0	200	19200
N2	3	800	60	4600	1000	8800	20	0	40	15320
N2	3	400	200	2800	600	7200	0	0	0	11200
daf16	1	0	0	0	0	0	0	0	29800	29800
daf16	1	600	0	0	0	9000	0	0	13200	22800
daf16	1	1220	100	180	1000	720	0	0	120	3340
daf16	1	0	0	1200	0	71000	0	0	0	72200
daf16	1	6000	0	1600	0	3000	0	0	3400	14000
daf16	1	680	0	140	2000	1140	0	240	1480	5680
daf16	1	1200	0	600	8000	1000	0	6600	400	17800
daf16	1	20	0	20	0	0	0	0	39800	39840
daf16	1	9400	0	600	0	9000	0	0	200	19200
daf16	1	640	100	160	1200	940	0	0	300	3340
daf16	1	400	0	0	3000	800	0	0	11000	15200
daf16	1	23600	200	600	8000	51600	0	0	4200	88200
daf16	1	5200	800	200	6600	6600	0	0	1600	21000
daf16	1	33600	0	600	0	600	0	0	0	34800
daf16	1	7600	1200	800	0	8800	0	0	600	19000
daf16	1	20000	0	0	5600	60000	0	0	3400	89000
daf16	1	120	0	0	12000	200	0	0	20	12340
daf16	1	9400	200	200	8400	12600	0	0	600	31400
daf16	1	6200	0	1000	14600	7600	0	0	800	30200
daf16	1	8800	800	400	1400	18600	0	120	2400	32520
daf16	1	8600	200	1000	14400	4200	0	0	400	28800
daf16	2	1000	7600	400	0	200	0	0	54400	63600
daf16	2	8200	0	6400	6400	0	20	0	0	21020
daf16	2	9000	600	4600	2000	46000	0	0	3200	65400
daf16	2	960	0	360	0	0	0	0	60	1380
daf16	2	6440	200	140	600	4200	0	0	260	11840
daf16	2	36400	0	4600	3000	0	0	200	400	44600
daf16	2	1780	40	280	0	20	240	220	60	2640
daf16	2	160	0	60	40	2500	0	0	420	3180
daf16	2	28400	800	4000	2600	24400	0	0	1200	61400
daf16	2	1540	0	460	0	40	0	0	180	2220
daf16	2	19400	0	7400	600	0	0	800	0	28200
daf16	2	26000	600	1200	2000	36600	200	6000	6400	79000
daf16	2	51400	0	9000	0	43600	0	1000	1600	106600
daf16	2	19600	0	2400	8600	4800	0	0	2800	38200
daf16	2	31000	0	2400	2600	37600	0	0	1400	75000
daf16	2	48200	800	6200	1200	13400	0	0	2600	72400
daf16	2	47400	800	2600	3000	24000	0	400	4400	82600
daf16	2	16200	0	3600	5200	200	0	0	400	25600
daf16	2	6800	400	800	400	600	0	11800	9000	29800
daf16	2	46000	600	5400	800	25600	0	400	17200	96000
daf16	2	14400	0	1200	600	200	0	200	600	17200
daf16	2	30600	0	16800	2400	0	600	200	1200	51800
daf16	2	3600	0	7000	4600	0	0	0	51000	66200
daf16	2	30000	3200	2000	2000	30000	0	0	11600	78800
daf16	3	11600	3400	11000	4600	11200	0	6000	3600	51400
daf16	3	162000	2000	20000	0	14000	0	60000	6000	264000
daf16	3	140000	4000	30000	0	38000	0	2000	158000	372000
daf16	3	14000	20000	18000	6000	12000	0	600	278000	348600
daf16	3	5000	3600	11400	0	14600	0	5000	10600	50200
daf16	3	102000	14000	30000	2000	20000	0	8000	144000	320000
daf16	3	14000	4000	22000	4000	34000	0	0	16000	94000
daf16	3	20000	6000	52000	4000	10000	0	0	106000	198000
daf16	3	142000	10000	36000	8000	0	0	8000	320000	524000
daf16	3	290000	2000	44000	0	18000	0	4000	58000	416000
daf16	3	10000	2000	28000	0	18000	0	0	84000	142000
daf16	3	44000	4000	20000	0	2000	0	0	180000	250000
daf16	3	66000	6000	14000	0	20000	0	2000	12000	120000
daf16	3	20000	4000	26000	0	14000	0	600	68000	132600
daf16	3	28000	10000	18000	30000	22000	0	12000	20000	140000
daf16	3	7400	5200	9600	2000	12000	0	0	3400	39600
daf16	3	60000	2000	16000	0	40000	2000	4000	6000	130000
daf16	3	8000	2000	22000	0	14000	0	4000	66000	116000
daf16	3	48000	4000	2000	10000	16000	0	28000	0	108000
daf16	3	12000	4000	10000	0	8000	0	26000	42000	102000
daf16	3	20000	4000	4000	0	10000	0	200	110000	148200
daf16	3	14000	10000	16000	0	12000	0	10000	94000	156000
daf16	3	26000	6000	18000	6000	12000	0	200	14000	82200
daf16	3	30000	8000	24000	0	28000	0	0	12000	102000
daf2	1	40	0	440	0	1180	0	0	60	1720
daf2	1	2	0	24	40	48	0	0	0	114
daf2	1	40	6	400	220	1080	0	0	40	1786
daf2	1	0	0	6	10	128	0	0	0	144
daf2	1	2	0	10	30	42	0	0	6	90
daf2	1	60	0	240	1240	100	0	0	0	1640
daf2	1	100	0	120	80	600	0	0	40	940
daf2	1	8	2	36	4	132	0	0	2	184
daf2	1	40	0	500	0	1200	0	0	80	1820
daf2	1	220	0	40	100	80	0	0	0	440
daf2	1	6	0	18	20	20	0	0	0	64
daf2	1	0	0	10	106	0	0	0	0	116
daf2	1	2	0	8	42	10	0	0	0	62
daf2	1	0	400	800	300	300	0	0	0	1800
daf2	1	18	0	4	60	16	0	0	0	98
daf2	1	0	0	2	68	8	0	0	2	80
daf2	1	20	0	22	90	16	0	0	0	148
daf2	1	200	0	60	1520	100	0	0	0	1880
daf2	1	4	0	16	120	8	0	0	0	148
daf2	1	0	0	0	62	0	0	0	0	62
daf2	1	0	0	16	30	14	0	0	4	64
daf2	1	340	0	20	10	640	20	0	280	1310
daf2	2	0	0	80	140	220	0	0	2	442
daf2	2	0	0	46	82	118	0	0	0	246
daf2	2	0	0	80	680	1360	0	0	0	2120
daf2	2	10	0	26	64	122	0	0	6	228
daf2	2	0	0	14	80	66	0	0	2	162
daf2	2	4	2	80	140	400	0	0	60	686
daf2	2	0	0	100	160	420	0	0	140	820
daf2	2	20	0	640	220	2780	0	0	6	3666
daf2	2	0	0	40	440	280	0	0	0	760
daf2	2	40	0	40	840	560	0	0	60	1540
daf2	2	0	0	20	160	340	0	0	4	524
daf2	2	0	0	360	60	1920	0	0	20	2360
daf2	2	20	20	20	400	280	0	0	20	760
daf2	2	10	40	440	140	680	0	0	60	1370
daf2	2	2	2	140	800	1060	0	0	2	2006
daf2	2	0	0	80	620	1680	0	0	2	2382
daf2	2	140	40	380	220	1140	0	0	20	1940
daf2	2	220	0	460	160	1460	0	0	4960	7260
daf2	2	0	0	460	120	560	0	0	2	1142
daf2	2	0	0	400	600	860	0	0	60	1920
daf2	2	0	0	200	260	1180	0	0	2	1642
daf2	2	0	0	120	560	1620	0	0	4	2304
daf2	2	0	20	720	40	680	0	0	20	1480
daf2	3	20	40	840	20	1300	0	0	0	2220
daf2	3	4	0	720	40	620	0	0	0	1384
daf2	3	8	0	720	40	1020	0	0	0	1788
daf2	3	2	0	920	60	680	0	0	0	1662
daf2	3	20	0	960	120	1060	0	0	20	2180
daf2	3	20	20	920	20	600	0	0	20	1600
daf2	3	20	0	860	20	1940	0	0	0	2840
daf2	3	20	20	740	20	1680	0	0	0	2480
daf2	3	0	2	1160	40	660	0	0	0	1862
daf2	3	0	2	800	40	620	0	0	0	1462
daf2	3	0	0	900	20	500	0	0	0	1420
daf2	3	0	0	1400	40	780	0	0	0	2220
daf2	3	20	0	880	100	840	0	0	0	1840
daf2	3	40	0	780	60	380	0	0	0	1260
daf2	3	0	2	760	40	1300	0	0	0	2102
daf2	3	20	60	700	10	480	0	0	0	1270
daf2	3	4	0	880	2	480	0	0	60	1426
daf2	3	20	0	820	40	940	0	0	20	1840
daf2	3	4	0	1020	40	2100	0	0	0	3164
daf2	3	40	20	2420	100	1180	0	0	0	3760
daf2	3	20	6	860	100	540	0	0	0	1526
daf2	3	4	2	780	20	860	0	0	0	1666
daf2	3	40	40	1260	40	3140	0	0	0	4520
daf2	3	2	2	880	40	520	0	0	0	1444

## Sheet: Tab 3
Host	Drop	MYb27	MYb45	MYb53	MYb71	MYb120	MYb181	MYb238	Date	Total
N2	d120	820	20	80	1400	0	0	340	20191005	2660
N2	d120	720	60	0	1860	0	0	260	20191005	2900
N2	d120	2060	60	60	1460	60	0	80	20191005	3780
N2	d120	1720	60	20	1940	0	0	540	20191005	4280
N2	d120	5800	400	20	5000	20	0	200	20191005	11440
N2	d120	9800	400	0	6200	0	0	600	20191005	17000
N2	d120	8800	800	200	7400	0	0	160	20191005	17360
N2	d120	2000	600	400	15000	0	0	0	20191005	18000
N2	d120	11800	800	800	9000	20	0	3200	20191005	25620
N2	d120	12800	2000	600	10400	60	0	800	20191005	26660
N2	d120	8800	0	600	21200	0	0	1200	20191005	31800
N2	d120	20000	400	1800	80000	0	200	5600	20191005	108000
N2	d120	40	0	120	1560	0	0	0	20191113	1720
N2	d120	120	0	460	1340	0	0	20	20191113	1940
N2	d120	4600	0	800	4000	0	0	200	20191113	9600
N2	d120	0	0	4400	800	0	0	5600	20191113	10800
N2	d120	8400	200	400	6200	20	0	800	20191113	16020
N2	d120	3400	5200	6000	600	0	0	7000	20191113	22200
N2	d120	14200	0	8800	6000	0	0	1000	20191113	30000
N2	d120	21600	1000	600	10400	40	0	1600	20191113	35240
N2	d120	500	60	80	960	0	0	80	20191211	1680
N2	d120	5600	200	400	3600	200	0	200	20191211	10200
N2	d120	15000	20	800	10400	0	0	0	20191211	26220
N2	d120	21800	200	1000	8800	0	0	0	20191211	31800
N2	d120	16000	200	1000	21000	0	0	400	20191211	38600
N2	d181	2040	20	160	1880	20	0	220	20191005	4340
N2	d181	2700	20	140	4000	2	0	620	20191005	7482
N2	d181	3200	220	340	3340	20	0	680	20191005	7800
N2	d181	760	20	560	720	4	0	5900	20191005	7964
N2	d181	2200	80	1400	8400	0	0	1000	20191005	13080
N2	d181	10800	600	600	11200	0	0	600	20191005	23800
N2	d181	7000	600	2000	19400	20	0	1400	20191005	30420
N2	d181	11200	1000	7400	22400	0	0	3800	20191005	45800
N2	d181	24200	0	600	20000	20	0	2400	20191005	47220
N2	d181	4400	200	800	25000	200	0	20800	20191005	51400
N2	d181	17200	2600	2000	26800	0	0	3800	20191005	52400
N2	d181	26600	0	2400	24000	0	0	9000	20191005	62000
N2	d181	480	0	40	1060	0	0	40	20191113	1620
N2	d181	0	0	20	5000	0	0	0	20191113	5020
N2	d181	2640	40	140	3200	0	0	60	20191113	6080
N2	d181	680	200	240	7360	20	0	60	20191113	8560
N2	d181	11600	600	200	19000	0	0	2400	20191113	33800
N2	d181	14600	200	800	19400	600	0	3200	20191113	38800
N2	d181	26400	0	2000	32000	200	0	5800	20191113	66400
N2	d181	3200	0	80	5400	0	0	400	20191211	9080
N2	d181	5600	80	0	6800	0	0	120	20191211	12600
N2	d181	5200	8000	200	6000	0	0	200	20191211	19600
N2	d181	11800	0	200	10600	400	0	800	20191211	23800
N2	d181	9600	0	1600	14400	0	0	2800	20191211	28400
N2	d181	28000	0	3600	4000	8000	1000	0	20191211	44600
N2	d181	30400	200	1200	27200	0	200	4600	20191211	63800
N2	d181	32000	200	800	36800	180	0	1600	20191211	71580
N2	d181	100000	2400	1800	60000	0	0	400	20191211	164600
N2	d181	160000	0	3400	200000	11200	80	10000	20191211	384680
N2	d238	260	20	240	940	260	20	720	20191005	2460
N2	d238	1340	40	60	2400	2	0	80	20191005	3922
N2	d238	2000	0	200	2000	2	0	160	20191005	4362
N2	d238	2300	40	160	2160	8	0	880	20191005	5548
N2	d238	2200	80	200	3200	0	0	200	20191005	5880
N2	d238	800	400	1000	4800	0	0	400	20191005	7400
N2	d238	6000	200	1600	4400	20	0	200	20191005	12420
N2	d238	12000	2000	1600	13000	200	0	1600	20191005	30400
N2	d238	15000	1400	1600	13400	0	0	1200	20191005	32600
N2	d238	13000	0	1000	33600	20	0	800	20191005	48420
N2	d238	20000	0	2000	3000	120	0	60000	20191005	85120
N2	d238	60000	800	4600	120000	200	20	4000	20191005	189620
N2	d238	580	60	20	700	200	0	20	20191113	1580
N2	d238	1280	20	280	1740	80	0	100	20191113	3500
N2	d238	1620	360	120	1620	0	0	200	20191113	3920
N2	d238	3000	400	800	4400	0	0	200	20191113	8800
N2	d238	4600	800	1000	9600	20	0	20	20191113	16040
N2	d238	8600	1200	400	6600	60	0	200	20191113	17060
N2	d238	12600	600	400	13000	0	0	0	20191113	26600
N2	d238	24000	400	1400	90400	0	0	800	20191113	117000
N2	d238	1560	40	60	2200	140	0	240	20191211	4240
N2	d238	3000	400	0	14800	80	0	200	20191211	18480
N2	d238	6000	200	200	17400	600	0	1600	20191211	26000
N2	d238	7600	140	200	18400	200	0	0	20191211	26540
N2	d238	8200	400	80	19600	200	0	0	20191211	28480
N2	d238	14200	0	1000	16800	0	0	1000	20191211	33000
N2	d238	3800	200	200	30400	200	0	0	20191211	34800
N2	d238	22400	1800	600	42400	200	0	4000	20191211	71400
N2	d238	29600	2400	0	51200	200	0	3400	20191211	86800
N2	d238	37600	400	2200	52800	60	0	0	20191211	93060
N2	d238	48800	200	3800	50400	800	20	0	20191211	104020
N2	d238	40000	1000	200	88800	60	0	2000	20191211	132060
N2	d27	160	40	160	1720	0	0	100	20191005	2180
N2	d27	560	100	320	1700	80	0	680	20191005	3440
N2	d27	200	1000	40	11200	20	0	200	20191005	12660
N2	d27	9000	20	1000	5000	1400	20	200	20191005	16640
N2	d27	200	0	400	2200	0	0	14000	20191005	16800
N2	d27	5800	1200	400	11400	0	0	2000	20191005	20800
N2	d27	5600	200	1800	13400	400	0	1200	20191005	22600
N2	d27	6000	3000	0	13200	20	0	2000	20191005	24220
N2	d27	9000	20	1400	20000	20	0	1000	20191005	31440
N2	d27	20400	2600	2800	18600	80	0	1200	20191005	45680
N2	d27	12000	0	400	16000	0	0	22600	20191005	51000
N2	d27	20	0	160	1820	0	0	100	20191113	2100
N2	d27	2200	200	600	3200	0	0	400	20191113	6600
N2	d27	600	800	400	6600	0	0	200	20191113	8600
N2	d27	200	0	1200	8200	0	0	80	20191113	9680
N2	d27	2600	200	800	8800	20	0	200	20191113	12620
N2	d27	3000	600	1000	9400	0	0	400	20191113	14400
N2	d27	3800	1000	400	13600	0	0	140	20191113	18940
N2	d27	5800	400	2400	19600	0	0	600	20191113	28800
N2	d27	13200	2000	2600	20000	1600	0	1400	20191113	40800
N2	d27	13200	1600	4200	28200	200	0	2800	20191113	50200
N2	d27	400	60	400	5600	0	0	40	20191211	6500
N2	d27	4000	0	3000	200	200	200	200	20191211	7800
N2	d27	2200	400	200	11600	0	0	400	20191211	14800
N2	d27	2200	1000	400	15000	0	0	0	20191211	18600
N2	d27	5400	1200	800	16600	20	0	1200	20191211	25220
N2	d27	3000	2000	200	20200	40	0	800	20191211	26240
N2	d27	5600	2000	800	17800	100	0	1800	20191211	28100
N2	d27	5600	800	800	19000	0	0	3400	20191211	29600
N2	d27	5400	140	3600	22000	0	0	0	20191211	31140
N2	d27	12000	1200	1400	20000	0	0	2000	20191211	36600
N2	d27	10000	200	800	31200	400	0	2800	20191211	45400
N2	d27	9600	4400	400	40000	0	0	6600	20191211	61000
N2	d45	240	0	160	1460	0	0	20	20191005	1880
N2	d45	20	0	300	1600	0	0	80	20191005	2000
N2	d45	20	20	100	2160	0	0	120	20191005	2420
N2	d45	300	0	340	1700	0	0	80	20191005	2420
N2	d45	0	0	340	2120	0	0	180	20191005	2640
N2	d45	2400	20	800	6400	20	0	200	20191005	9840
N2	d45	1200	200	800	10600	200	0	200	20191005	13200
N2	d45	9800	600	1000	9600	200	0	2000	20191005	23200
N2	d45	15000	400	1000	9200	400	0	3200	20191005	29200
N2	d45	40000	200	2400	20000	2000	0	800	20191005	65400
N2	d45	42000	0	800	20000	9000	0	5600	20191005	77400
N2	d45	20	0	300	1240	0	0	100	20191113	1660
N2	d45	60	0	120	1580	0	0	160	20191113	1920
N2	d45	160	0	320	1560	0	0	200	20191113	2240
N2	d45	100	60	200	4480	40	0	360	20191113	5240
N2	d45	60	60	260	4800	20	0	440	20191113	5640
N2	d45	3000	0	400	5200	0	0	400	20191113	9000
N2	d45	2000	0	400	6800	0	0	80	20191113	9280
N2	d45	10200	0	600	19400	0	0	1600	20191113	31800
N2	d45	10400	0	800	20400	0	0	4000	20191113	35600
N2	d45	1440	60	180	1200	0	0	20	20191211	2900
N2	d45	4400	400	20	6200	0	0	200	20191211	11220
N2	d45	4000	20	80	8600	0	0	0	20191211	12700
N2	d45	6000	200	60	7600	0	0	200	20191211	14060
N2	d45	4600	200	400	8800	0	0	400	20191211	14400
N2	d45	10800	200	400	12000	0	0	200	20191211	23600
N2	d45	10400	0	1000	21200	0	0	0	20191211	32600
N2	d45	13200	0	3600	32000	40	0	800	20191211	49640
N2	d45	33600	200	2800	24000	0	0	4000	20191211	64600
N2	d45	32800	200	2400	34400	0	0	600	20191211	70400
N2	d45	13600	200	600	60000	0	0	2000	20191211	76400
N2	d45	40000	400	4200	32000	20	0	3000	20191211	79620
N2	d53	1440	80	40	2300	20	0	80	20191005	3960
N2	d53	2000	20	0	3040	0	0	0	20191005	5060
N2	d53	2600	20	0	8200	0	0	200	20191005	11020
N2	d53	10600	600	200	6000	40	0	200	20191005	17640
N2	d53	23400	1200	0	13600	20	0	600	20191005	38820
N2	d53	23000	200	0	15800	40	0	400	20191005	39440
N2	d53	24000	400	0	19400	0	0	600	20191005	44400
N2	d53	41600	0	200	17600	20	0	200	20191005	59620
N2	d53	40000	200	0	20000	600	0	400	20191005	61200
N2	d53	33600	1000	0	23000	200	0	3400	20191005	61200
N2	d53	40000	0	0	20000	40	0	2400	20191005	62440
N2	d53	42000	800	0	40000	200	0	6200	20191005	89200
N2	d53	0	0	0	1320	0	0	280	20191113	1600
N2	d53	5200	0	0	7600	0	0	200	20191113	13000
N2	d53	10400	0	16800	12000	0	40	0	20191113	39240
N2	d53	0	0	0	19200	0	0	33600	20191113	52800
N2	d53	24000	0	180	24000	20	0	5800	20191113	54000
N2	d53	24800	400	200	20000	200	60	10200	20191113	55860
N2	d53	42400	800	200	33600	0	20	2200	20191113	79220
N2	d53	32000	200	200	40800	0	0	18400	20191113	91600
N2	d53	240	20	20	1680	0	0	60	20191211	2020
N2	d53	900	20	0	2640	0	0	40	20191211	3600
N2	d53	1200	20	0	4000	0	0	40	20191211	5260
N2	d53	2480	160	640	12000	180	0	60	20191211	15520
N2	d53	6000	80	40	14000	200	0	80	20191211	20400
N2	d53	8400	600	0	14000	100	0	800	20191211	23900
N2	d53	8400	200	200	17000	140	0	200	20191211	26140
N2	d53	10600	20	0	15600	40	0	0	20191211	26260
N2	d53	52000	400	400	20000	200	0	3000	20191211	76000
N2	d53	50000	2200	200	60000	160	0	2000	20191211	114560
N2	d53	60000	200	200	80000	0	0	200	20191211	140600
N2	d53	60000	400	1400	100000	0	0	4000	20191211	165800
N2	d71	920	40	380	1160	0	0	100	20191005	2600
N2	d71	3000	400	400	6600	0	0	200	20191005	10600
N2	d71	4400	200	400	5600	80	0	600	20191005	11280
N2	d71	3000	0	400	3600	20	0	8400	20191005	15420
N2	d71	8400	40	1600	11000	200	0	200	20191005	21440
N2	d71	11400	400	1000	8200	400	0	2200	20191005	23600
N2	d71	13200	0	1200	14000	20	0	0	20191005	28420
N2	d71	14400	200	0	16200	200	0	1000	20191005	32000
N2	d71	22400	0	600	26600	400	0	1600	20191005	51600
N2	d71	43000	0	1200	19400	40	20	1400	20191005	65060
N2	d71	40000	0	800	80000	0	0	400	20191005	121200
N2	d71	6000	3400	4000	140000	0	0	200	20191005	153600
N2	d71	60	60	0	2640	0	0	2880	20191113	5640
N2	d71	2600	0	400	10000	0	0	600	20191113	13600
N2	d71	10800	1000	600	9800	0	0	3200	20191113	25400
N2	d71	25600	0	2800	32000	400	0	1200	20191113	62000
N2	d71	580	0	400	1420	0	0	40	20191211	2440
N2	d71	1120	80	280	1500	0	0	220	20191211	3200
N2	d71	240	20	160	5700	0	0	0	20191211	6120
N2	d71	7600	20	600	4600	0	0	400	20191211	13220
N2	d71	6800	200	600	7800	20	0	0	20191211	15420
N2	d71	18600	20	2400	1800	20	0	0	20191211	22840
N2	d71	15600	0	1200	12400	0	0	0	20191211	29200
N2	d71	13200	400	2000	10800	20	0	3000	20191211	29420
N2	d71	12400	800	800	7400	0	0	9000	20191211	30400
N2	d71	14200	200	600	22800	0	0	0	20191211	37800
N2	None	760	40	40	1820	0	0	120	20191005	2780
N2	None	2060	300	300	1880	80	0	440	20191005	5060
N2	None	5200	800	1000	1600	0	0	0	20191005	8600
N2	None	2600	800	1400	6000	20	0	200	20191005	11020
N2	None	5000	800	400	5600	0	0	200	20191005	12000
N2	None	11400	600	1600	9000	2400	0	6800	20191005	31800
N2	None	23600	0	2600	10600	0	0	400	20191005	37200
N2	None	0	0	0	40000	0	0	2600	20191005	42600
N2	None	17800	1400	4800	17000	2200	200	4800	20191005	48200
N2	None	36000	200	1800	18600	200	0	400	20191005	57200
N2	None	40	0	0	1340	0	0	180	20191113	1560
N2	None	160	20	40	1880	0	0	480	20191113	2580
N2	None	20	0	20	2500	40	0	60	20191113	2640
N2	None	0	0	20	2700	0	0	0	20191113	2720
N2	None	400	200	20	2100	0	0	40	20191113	2760
N2	None	10400	0	200	22200	0	0	5600	20191113	38400
N2	None	800	0	400	80000	0	200	200	20191113	81600
N2	None	5800	800	200	6400	0	0	60	20191211	13260
N2	None	7800	600	400	10200	0	0	400	20191211	19400
N2	None	12000	800	200	14400	100	0	800	20191211	28300
N2	None	17000	400	200	12000	200	0	800	20191211	30600
N2	None	14000	0	4000	4000	9400	400	200	20191211	32000
N2	None	17400	0	800	16400	200	0	400	20191211	35200
N2	None	18000	1000	800	16600	20	0	2400	20191211	38820
N2	None	24200	40	1600	12600	80	0	400	20191211	38920
N2	None	40000	20	600	16800	0	0	0	20191211	57420
N2	None	29600	800	1400	26400	200	0	800	20191211	59200
N2	None	36000	200	1800	28800	200	0	200	20191211	67200
N2	None	68000	200	3200	26400	3600	40	400	20191211	101840
daf2	None	0	0	0	2000	0	0	1000	20191030	3000
daf2	None	2	0	0	2000	20	0	0	20191030	2022
daf2	None	240	0	20	620	0	0	20	20191030	900
daf2	None	0	0	10	310	0	0	4	20191030	324
daf2	None	2	0	0	140	0	0	22	20191030	164
daf2	None	4	0	10	110	0	0	4	20191030	128
daf2	None	2	0	0	120	0	0	0	20191030	122
daf2	None	0	0	2	106	0	0	0	20191030	108
daf2	None	0	0	0	680	0	0	6000	20200113	6680
daf2	None	0	0	20	1220	0	0	40	20200113	1280
daf2	None	0	0	0	1160	0	0	20	20200113	1180
daf2	None	0	0	0	656	0	0	126	20200113	782
daf2	None	0	0	0	720	0	0	20	20200113	740
daf2	None	0	0	0	624	0	0	0	20200113	624
daf2	None	0	0	0	600	0	0	2	20200113	602
daf2	None	0	0	0	568	0	0	14	20200113	582
daf2	None	0	0	0	480	0	0	8	20200113	488
daf2	None	0	0	0	408	0	0	4	20200113	412
daf2	None	0	0	0	368	0	0	42	20200113	410
daf2	None	0	0	0	368	0	0	4	20200113	372
daf2	None	0	0	0	700	0	0	0	20200122	700
daf2	None	2	0	2	140	0	0	6	20200122	150
daf2	None	0	0	0	102	0	0	2	20200122	104
daf2	d71	20	40	240	2000	0	0	4000	20191030	6300
daf2	d71	20	380	200	1220	0	0	600	20191030	2420
daf2	d71	40	300	220	1020	0	0	560	20191030	2140
daf2	d71	20	420	280	1020	0	0	320	20191030	2060
daf2	d71	20	240	340	940	0	0	460	20191030	2000
daf2	d71	40	480	240	680	0	0	440	20191030	1880
daf2	d71	4	300	140	1040	0	0	300	20191030	1784
daf2	d71	20	320	260	840	0	0	340	20191030	1780
daf2	d71	20	340	140	940	0	0	240	20191030	1680
daf2	d71	20	300	160	840	0	0	160	20191030	1480
daf2	d71	4	200	140	800	0	0	140	20191030	1284
daf2	d71	40	80	120	760	0	0	180	20191030	1180
daf2	d71	0	0	0	2700	0	0	0	20200113	2700
daf2	d71	20	0	0	2420	0	0	0	20200113	2440
daf2	d71	0	0	0	2400	0	0	2	20200113	2402
daf2	d71	2	0	0	2280	0	0	20	20200113	2302
daf2	d71	0	0	0	2100	0	0	60	20200113	2160
daf2	d71	0	0	0	2000	0	0	0	20200113	2000
daf2	d71	0	0	0	1860	0	0	0	20200113	1860
daf2	d71	0	0	0	1860	0	0	0	20200113	1860
daf2	d71	0	0	0	1820	0	0	0	20200113	1820
daf2	d71	0	0	0	1800	0	0	2	20200113	1802
daf2	d71	0	0	0	1640	0	0	20	20200113	1660
daf2	d71	0	0	0	1600	0	0	2	20200113	1602
daf2	d71	0	0	2	600	0	0	0	20200122	602
daf2	d71	26	0	34	320	0	0	0	20200122	380
daf2	d71	18	0	24	106	0	0	2	20200122	150
daf2	d71	0	0	4	108	0	0	0	20200122	112
daf2	d71	0	2	0	102	0	0	2	20200122	106
daf2	d53	32	0	0	230	0	0	0	20191030	262
daf2	d53	20	0	0	118	0	0	0	20191030	138
daf2	d53	0	0	0	102	0	0	0	20191030	102
daf2	d53	60	0	0	760	0	0	2	20200113	822
daf2	d53	10	0	0	456	0	0	2	20200113	468
daf2	d53	2	0	0	464	0	0	0	20200113	466
daf2	d53	4	16	0	320	0	0	6	20200113	346
daf2	d53	16	0	0	320	0	0	0	20200113	336
daf2	d53	10	26	0	240	0	0	2	20200113	278
daf2	d53	6	0	0	240	0	0	0	20200113	246
daf2	d53	8	0	0	182	0	0	16	20200113	206
daf2	d53	6	0	0	172	26	0	0	20200113	204
daf2	d53	8	8	0	186	0	0	0	20200113	202
daf2	d53	4	0	0	192	2	0	2	20200113	200
daf2	d53	10	0	0	132	0	0	0	20200113	142
daf2	d53	200	0	4	320	0	0	60	20200122	584
daf2	d53	0	0	0	460	0	0	40	20200122	500
daf2	d53	6	0	4	320	0	0	12	20200122	342
daf2	d53	0	0	0	240	0	0	0	20200122	240
daf2	d53	0	0	0	44	0	0	60	20200122	104
daf2	d53	2	0	18	60	0	0	22	20200122	102
daf2	d45	0	0	12	416	0	0	0	20191030	428
daf2	d45	118	4	4	160	0	0	0	20191030	286
daf2	d45	48	0	2	202	0	0	2	20191030	254
daf2	d45	2	0	10	140	0	0	0	20191030	152
daf2	d45	34	0	18	64	0	0	2	20191030	118
daf2	d45	0	0	280	2300	8	0	0	20200113	2588
daf2	d45	20	0	0	860	0	0	20	20200113	900
daf2	d45	0	0	0	400	0	0	14	20200113	414
daf2	d45	2	0	8	252	0	0	2	20200113	264
daf2	d45	0	0	0	240	0	0	2	20200113	242
daf2	d45	0	0	0	240	0	0	0	20200113	240
daf2	d45	0	0	0	176	0	0	0	20200113	176
daf2	d45	2	0	4	146	0	0	2	20200113	154
daf2	d45	0	0	28	4000	0	0	0	20200122	4028
daf2	d45	6	0	20	460	0	0	20	20200122	506
daf2	d45	0	0	20	440	0	0	0	20200122	460
daf2	d45	4	0	16	220	0	0	0	20200122	240
daf2	d45	4	0	2	166	0	0	0	20200122	172
daf2	d27	60	0	0	6080	0	0	300	20191030	6440
daf2	d27	4	0	68	306	0	0	0	20191030	378
daf2	d27	54	2	44	268	0	0	0	20191030	368
daf2	d27	20	0	40	178	0	0	0	20191030	238
daf2	d27	0	0	76	128	0	0	0	20191030	204
daf2	d27	0	0	0	148	0	0	0	20191030	148
daf2	d27	28	0	6	74	0	0	2	20191030	110
daf2	d27	0	0	20	60	0	0	2000	20200113	2080
daf2	d27	2800	180	220	2480	0	0	0	20200113	5680
daf2	d27	0	40	64	432	0	0	18	20200113	554
daf2	d27	6	6	20	456	0	0	2	20200113	490
daf2	d27	0	14	10	416	0	0	12	20200113	452
daf2	d27	0	2	30	416	0	0	2	20200113	450
daf2	d27	0	2	12	400	0	0	2	20200113	416
daf2	d27	80	4	20	240	4	0	6	20200113	354
daf2	d27	2	12	6	320	0	0	0	20200113	340
daf2	d27	0	6	12	300	0	0	0	20200113	318
daf2	d27	0	24	4	240	0	0	0	20200113	268
daf2	d27	0	6	6	166	0	0	2	20200113	180
daf2	d27	72	0	2	2000	0	0	4	20200122	2078
daf2	d27	0	0	0	336	0	0	0	20200122	336
daf2	d27	0	0	0	100	0	0	0	20200122	100
daf2	d238	20	0	20	2000	0	0	4000	20191030	6040
daf2	d238	2020	0	40	1720	0	0	20	20191030	3800
daf2	d238	6	8	50	346	0	0	4	20191030	414
daf2	d238	8	6	60	146	0	0	2	20191030	222
daf2	d238	6	8	52	132	0	0	4	20191030	202
daf2	d238	6	2	40	148	0	0	2	20191030	198
daf2	d238	4	6	66	118	0	0	4	20191030	198
daf2	d238	12	8	56	116	0	0	0	20191030	192
daf2	d238	12	10	32	134	0	0	4	20191030	192
daf2	d238	18	8	46	106	0	0	0	20191030	178
daf2	d238	14	4	60	100	0	0	0	20191030	178
daf2	d238	16	8	32	118	2	0	0	20191030	176
daf2	d238	0	0	0	5280	0	0	0	20200113	5280
daf2	d238	2	80	60	760	0	0	20	20200113	922
daf2	d238	0	8	40	600	0	0	16	20200113	664
daf2	d238	16	6	36	560	0	0	6	20200113	624
daf2	d238	54	6	56	440	2	0	2	20200113	560
daf2	d238	0	6	8	400	0	0	10	20200113	424
daf2	d238	4	0	12	400	0	0	0	20200113	416
daf2	d238	34	10	2	320	0	0	8	20200113	374
daf2	d238	0	6	16	344	0	0	4	20200113	370
daf2	d238	0	8	6	344	0	0	10	20200113	368
daf2	d238	0	10	6	320	0	0	2	20200113	338
daf2	d238	0	6	2	240	0	0	0	20200113	248
daf2	d238	0	20	40	6560	0	0	60	20200122	6680
daf2	d238	260	0	20	1100	0	0	60	20200122	1440
daf2	d238	320	20	200	340	0	0	0	20200122	880
daf2	d238	8	6	16	560	0	0	0	20200122	590
daf2	d238	2	0	12	560	0	0	0	20200122	574
daf2	d238	0	4	30	504	0	0	0	20200122	538
daf2	d238	106	0	32	352	0	0	0	20200122	490
daf2	d238	60	8	26	154	0	0	2	20200122	250
daf2	d238	0	8	4	170	0	0	2	20200122	184
daf2	d238	16	4	34	120	0	0	2	20200122	176
daf2	d238	2	2	12	130	0	0	2	20200122	148
daf2	d238	4	2	4	116	0	0	0	20200122	126
daf2	d181	0	0	2000	80	0	0	0	20191030	2080
daf2	d181	2	2	2	154	0	0	0	20191030	160
daf2	d181	2	2	0	106	0	0	6	20191030	116
daf2	d181	6	0	2	104	0	0	0	20191030	112
daf2	d181	0	0	8	400	0	0	42	20200113	450
daf2	d181	4	0	0	360	0	0	22	20200113	386
daf2	d181	0	12	26	296	0	0	48	20200113	382
daf2	d181	4	4	0	336	0	0	32	20200113	376
daf2	d181	0	0	2	296	0	0	26	20200113	324
daf2	d181	2	8	4	240	0	0	52	20200113	306
daf2	d181	4	0	0	280	0	0	20	20200113	304
daf2	d181	2	6	4	144	0	0	24	20200113	180
daf2	d181	2	4	4	128	0	0	34	20200113	172
daf2	d181	2	2	8	136	0	0	16	20200113	164
daf2	d181	0	6	2	96	0	0	32	20200113	136
daf2	d181	2	4	0	110	0	0	10	20200113	126
daf2	d181	0	4	22	368	0	0	0	20200122	394
daf2	d181	0	0	36	320	0	0	0	20200122	356
daf2	d181	0	0	18	320	0	0	0	20200122	338
daf2	d181	0	4	4	320	0	0	0	20200122	328
daf2	d181	0	2	6	72	0	0	200	20200122	280
daf2	d181	12	2	48	124	0	0	0	20200122	186
daf2	d181	8	2	6	140	0	0	0	20200122	156
daf2	d120	0	100	40	40	0	0	1460	20191030	1640
daf2	d120	34	6	16	102	0	0	8	20191030	166
daf2	d120	2	34	32	96	0	0	0	20191030	164
daf2	d120	0	40	58	40	0	0	0	20191030	138
daf2	d120	4	52	14	54	0	0	2	20191030	126
daf2	d120	0	42	30	52	0	0	0	20191030	124
daf2	d120	0	56	10	42	0	0	2	20191030	110
daf2	d120	2	44	12	40	0	0	2	20191030	100
daf2	d120	0	0	0	3460	0	0	0	20200113	3460
daf2	d120	0	0	0	480	0	0	1080	20200113	1560
daf2	d120	0	0	0	212	0	0	6	20200113	218
daf2	d120	2	0	0	158	0	0	16	20200113	176
daf2	d120	0	2	0	152	0	0	16	20200113	170
daf2	d120	0	0	0	118	0	0	10	20200113	128
daf2	d120	0	0	0	114	0	0	10	20200113	124
daf2	d120	4	0	0	86	0	0	14	20200113	104
daf2	d120	2	0	0	88	0	0	10	20200113	100
daf2	d120	0	0	60	2000	0	0	20	20200122	2080
daf2	d120	100	0	0	760	0	0	40	20200122	900
daf2	d120	40	0	2	560	0	0	0	20200122	602
daf2	d120	0	0	100	340	0	0	0	20200122	440
daf16	None	4600	1400	3600	8200	40	0	600	20191028	18440
daf16	None	200	0	0	1000	0	0	16400	20191028	17600
daf16	None	520	0	0	620	0	20	1740	20191028	2900
daf16	None	280	100	180	900	40	0	220	20191028	1720
daf16	None	7200	1600	5000	8600	120	0	1200	20191028	23720
daf16	None	4600	1200	2200	11800	0	0	800	20191028	20600
daf16	None	160	80	260	1640	0	0	120	20191028	2260
daf16	None	80	320	200	1660	40	0	120	20191028	2420
daf16	None	60	60	180	1280	0	20	180	20191028	1780
daf16	None	20	40	140	1340	0	0	80	20191028	1620
daf16	d27	2600	200	4000	33200	0	0	1000	20191028	41000
daf16	d27	440	300	840	1120	0	0	60	20191028	2760
daf16	d27	260	100	500	680	0	0	40	20191028	1580
daf16	d27	1400	600	2000	4600	0	0	140	20191028	8740
daf16	d27	580	480	300	1200	20	0	40	20191028	2620
daf16	d27	440	280	500	1360	0	0	20	20191028	2600
daf16	d27	600	800	400	14000	400	20	400	20191028	16620
daf16	d27	420	460	260	1440	0	0	0	20191028	2580
daf16	d27	700	260	380	1740	20	0	20	20191028	3120
daf16	d27	200	220	300	1200	20	0	40	20191028	1980
daf16	d45	120	60	100	1340	200	0	160	20191028	1980
daf16	d45	400	200	200	6000	0	0	400	20191028	7200
daf16	d45	260	180	160	1920	40	0	40	20191028	2600
daf16	d45	420	20	100	3200	40	0	100	20191028	3880
daf16	d45	180	80	100	1120	0	0	80	20191028	1560
daf16	d45	380	140	400	1780	120	0	60	20191028	2880
daf16	d45	3000	0	400	4600	80	0	200	20191028	8280
daf16	d45	11200	0	2400	25600	0	0	400	20191028	39600
daf16	d45	2600	60	800	8400	40	0	200	20191028	12100
daf16	d45	10400	20	400	5800	0	0	200	20191028	16820
daf16	d45	460	160	420	4000	0	0	0	20191028	5040
daf16	d53	60	20	60	1400	0	0	60	20191028	1600
daf16	d53	140	220	360	1140	0	80	440	20191028	2380
daf16	d53	120	100	540	920	80	40	520	20191028	2320
daf16	d53	280	220	300	2480	0	0	20	20191028	3300
daf16	d53	380	40	120	2960	0	0	60	20191028	3560
daf16	d53	500	20	300	4160	20	0	180	20191028	5180
daf16	d53	5200	0	2000	40000	40	40	3000	20191028	50280
daf16	d53	20	300	260	3200	20	0	320	20191028	4120
daf16	d71	1400	200	1600	1800	20	0	0	20191028	5020
daf16	d71	1400	1000	1000	4400	0	0	20	20191028	7820
daf16	d71	2000	200	1400	3600	20	0	400	20191028	7620
daf16	d71	1000	0	200	200	0	200	7600	20191028	9200
daf16	d71	480	140	160	1180	0	0	20	20191028	1980
daf16	d71	800	400	1400	400	20	0	20	20191028	3040
daf16	d71	580	200	260	820	0	0	140	20191028	2000
daf16	d71	400	1000	1800	6200	0	0	200	20191028	9600
daf16	d71	660	160	360	1340	0	0	60	20191028	2580
daf16	d71	7400	0	3400	50400	60	20	1400	20191028	62680
daf16	d71	1600	400	1000	10000	0	0	400	20191028	13400
daf16	d71	560	120	540	1680	0	0	160	20191028	3060
daf16	d120	800	200	1400	3600	20	0	60	20191028	6080
daf16	d120	1080	320	320	600	200	0	100	20191028	2620
daf16	d120	1080	220	380	1040	0	0	220	20191028	2940
daf16	d120	1800	200	400	1000	0	0	9800	20191028	13200
daf16	d120	1400	400	800	3200	400	0	200	20191028	6400
daf16	d120	760	260	340	800	20	0	80	20191028	2260
daf16	d120	6800	200	2400	20800	0	0	20800	20191028	51000
daf16	d120	1200	400	1800	36000	0	0	200	20191028	39600
daf16	d120	3200	2400	1000	8800	20	0	0	20191028	15420
daf16	d120	1800	400	400	3200	0	0	200	20191028	6000
daf16	d120	2400	200	800	4000	0	0	200	20191028	7600
daf16	d120	1000	400	400	2400	0	0	200	20191028	4400
daf16	d181	3000	3600	2200	18600	0	0	200	20191028	27600
daf16	d181	200	440	240	2560	0	0	20	20191028	3460
daf16	d181	220	460	220	1440	20	0	40	20191028	2400
daf16	d181	2800	4000	7000	28800	0	0	200	20191028	42800
daf16	d181	2600	2000	2400	15000	200	0	800	20191028	23000
daf16	d181	360	180	140	1400	0	0	280	20191028	2360
daf16	d181	400	80	100	1800	0	200	9200	20191028	11780
daf16	d181	1600	2000	1000	10800	0	0	1000	20191028	16400
daf16	d181	2000	1800	600	11400	0	0	200	20191028	16000
daf16	d181	5000	600	4000	57600	0	0	0	20191028	67200
daf16	d181	2800	1400	2000	12200	200	0	1800	20191028	20400
daf16	d181	2600	2400	1000	14800	0	0	0	20191028	20800
daf16	d238	4200	0	3800	59200	160	0	800	20191028	68160
daf16	d238	500	240	700	2000	160	0	80	20191028	3680
daf16	d238	1600	5200	7600	18200	0	0	200	20191028	32800
daf16	d238	2400	1600	5000	18200	400	0	800	20191028	28400
daf16	d238	480	220	240	960	40	0	140	20191028	2080
daf16	d238	4400	2400	4400	16600	200	0	2600	20191028	30600
daf16	d238	3200	1000	1800	6600	0	0	1200	20191028	13800
daf16	d238	1000	600	5200	9400	200	0	400	20191028	16800
daf16	d238	400	400	400	7800	400	0	20	20191028	9420
daf16	d238	600	600	200	5600	0	0	200	20191028	7200
daf16	d238	800	600	400	7000	80	0	400	20191028	9280
daf16	None	32800	600	3800	25600	0	40	1600	20191115	64440
daf16	None	16000	1000	2400	17600	400	200	1400	20191115	39000
daf16	None	3600	1000	800	6600	80	0	1000	20191115	13080
daf16	None	24800	1400	3600	22400	0	0	1200	20191115	53400
daf16	None	460	300	280	2400	20	0	0	20191115	3460
daf16	None	2400	400	800	15400	20	0	400	20191115	19420
daf16	None	35200	2400	3600	24000	0	0	2600	20191115	67800
daf16	None	26400	800	2600	44000	0	0	14400	20191115	88200
daf16	None	14000	200	1200	11200	20	0	600	20191115	27220
daf16	None	40000	3400	1600	36800	200	200	3200	20191115	85400
daf16	None	6000	200	1000	10400	20	0	800	20191115	18420
daf16	d27	0	800	600	6600	20	0	200	20191115	8220
daf16	d27	1600	2000	1200	8600	0	0	200	20191115	13600
daf16	d27	11000	2400	3400	48000	0	0	1800	20191115	66600
daf16	d27	1600	1200	1800	34400	5200	0	600	20191115	44800
daf16	d27	25600	400	4400	16800	0	0	200	20191115	47400
daf16	d27	3800	400	1600	28000	0	0	200	20191115	34000
daf16	d27	6200	200	1600	11000	0	0	400	20191115	19400
daf16	d27	5400	600	3400	17600	0	0	600	20191115	27600
daf16	d27	7600	800	2000	12000	0	0	200	20191115	22600
daf16	d27	0	20	300	3520	0	0	80	20191115	3920
daf16	d27	800	1400	1000	7000	0	0	200	20191115	10400
daf16	d27	40000	1800	6000	24000	3600	120	3800	20191115	79320
daf16	d45	20000	400	1800	21600	0	0	200	20191115	44000
daf16	d45	24000	200	1600	16000	60	200	200	20191115	42260
daf16	d45	40000	200	1200	28000	20	0	1200	20191115	70620
daf16	d45	20000	20	400	6400	0	0	200	20191115	27020
daf16	d45	10000	200	200	5000	40	0	200	20191115	15640
daf16	d45	20000	200	200	32800	0	0	600	20191115	53800
daf16	d45	6000	0	1000	6400	0	0	200	20191115	13600
daf16	d45	18800	0	800	7400	0	0	400	20191115	27400
daf16	d45	25600	200	1200	28800	0	0	400	20191115	56200
daf16	d45	600	0	0	60000	0	0	0	20191115	60600
daf16	d45	3800	200	400	9600	0	0	400	20191115	14400
daf16	d45	17600	200	2000	2600	0	0	0	20191115	22400
daf16	d53	11200	200	1200	13600	240	20	800	20191115	27260
daf16	d53	8000	400	200	13200	200	60	600	20191115	22660
daf16	d53	1800	0	400	40000	200	0	80000	20191115	122400
daf16	d53	32000	200	400	24800	0	20	600	20191115	58020
daf16	d53	12000	0	80	4600	0	0	200	20191115	16880
daf16	d53	12600	400	400	8000	200	0	400	20191115	22000
daf16	d53	40000	1600	400	44800	0	0	2400	20191115	89200
daf16	d53	20	0	120	1080	0	0	80	20191115	1300
daf16	d53	120	0	520	2400	0	0	120	20191115	3160
daf16	d53	48000	600	400	36000	0	0	600	20191115	85600
daf16	d53	4200	400	1000	20000	1000	200	200000	20191115	226800
daf16	d53	15600	200	0	7600	0	0	2000	20191115	25400
daf16	d71	28000	600	800	10400	0	0	400	20191115	40200
daf16	d71	6600	0	800	8600	0	0	200	20191115	16200
daf16	d71	40000	0	1400	20000	40	200	600	20191115	62240
daf16	d71	8000	200	800	7600	0	0	800	20191115	17400
daf16	d71	30000	600	2600	22000	0	0	1400	20191115	56600
daf16	d71	28000	20	2200	30400	0	0	200	20191115	60820
daf16	d71	30400	200	1800	24000	0	800	3600	20191115	60800
daf16	d71	24000	400	400	28800	0	0	400	20191115	54000
daf16	d71	8200	200	600	14000	0	0	1200	20191115	24200
daf16	d71	28400	0	400	10800	0	20	400	20191115	40020
daf16	d71	7200	0	0	5600	400	80	200	20191115	13480
daf16	d120	940	40	40	900	20	0	20	20191115	1960
daf16	d120	8200	400	3400	9400	200	20	600	20191115	22220
daf16	d120	12200	1400	2400	8000	200	0	600	20191115	24800
daf16	d120	60	440	360	2720	0	0	100	20191115	3680
daf16	d120	16000	1000	2000	13600	20	80	800	20191115	33500
daf16	d120	900	0	160	3200	0	0	20	20191115	4280
daf16	d120	8000	12000	1200	30000	0	0	80000	20191115	131200
daf16	d120	17600	200	2600	32000	200	200	5600	20191115	58400
daf16	d120	2400	140	280	2480	60	0	80	20191115	5440
daf16	d120	6600	400	120	8600	20	40	140	20191115	15920
daf16	d120	4200	800	800	5000	20	0	400	20191115	11220
daf16	d120	18400	0	1800	40000	200	0	600	20191115	61000
daf16	d181	24000	0	3000	19200	0	0	600	20191115	46800
daf16	d181	25600	200	2400	16800	0	20	800	20191115	45820
daf16	d181	26400	200	4200	20000	400	800	600	20191115	52600
daf16	d181	15200	200	600	16000	0	0	600	20191115	32600
daf16	d181	3600	6600	1200	11000	0	0	400	20191115	22800
daf16	d181	18400	200	400	24000	0	20	1800	20191115	44820
daf16	d181	10400	1000	1400	21200	8400	200	2800	20191115	45400
daf16	d181	4800	1000	1200	10200	0	0	600	20191115	17800
daf16	d181	32000	0	4200	12000	0	0	1000	20191115	49200
daf16	d181	24000	200	2000	40000	200	60	800	20191115	67260
daf16	d181	40000	1800	3200	30000	20	0	200	20191115	75220
daf16	d181	40000	2400	2600	24000	200	0	600	20191115	69800
daf16	d238	20000	200	2600	24000	0	0	200	20191115	47000
daf16	d238	16000	400	1600	29600	1000	600	600	20191115	49800
daf16	d238	600	60	120	840	6	20	280	20191115	1926
daf16	d238	26800	200	2600	29200	200	200	1400	20191115	60600
daf16	d238	40000	200	3400	20000	800	4200	2200	20191115	70800
daf16	d238	6000	200	1600	6200	0	0	200	20191115	14200
daf16	d238	39600	800	2200	6800	20	0	600	20191115	50020
daf16	d238	600	3400	800	8600	0	0	600	20191115	14000
daf16	d238	580	240	220	2800	20	0	120	20191115	3980
