# Supplementary material for: Host Immunity Alters Community Ecology and Stability of the Microbiome in a Caenorhabditis elegans Model
Source: mSystems. 2021 Apr 20;6(2):e00608-20. doi: 10.1128/mSystems.00608-20 (PMC8561663; doi:10.1128/mSystems.00608-20)
Supplement: TABLE S1 [file msystems.00608-20-st001.xlsx]

## Sheet: Table S1A
	b	m	RSE	R2adj	df	SSE	p-value
N2	1.831	-0.239	0.312	0.085	162	15.719	8.75*10-5
eat-14	2.754	-0.46	0.269	0.316	67	4.848	2.98*10-7
vhp-1	1.81	-0.185	0.269	0.041	82	5.953	0.04
dbl-1	1.176	-0.078	0.305	0.002	67	6.224	0.28
AU37	0.99	-0.032	0.213	-0.006	113	5.148	0.59
daf-16	0.355	0.152	0.259	0.048	98	6.571	0.02
daf-2	0.878	-0.061	0.384	-0.004	96	14.129	0.43

## Sheet: Table S1B
	b	m	RSE	R2adj	df	SSE	SSE_N2	SSE_Host2	p-value
N2+eat14	2.094	-0.302	0.301	0.14	231	20.981	15.837	5.144	2.21*10-9
N2+vhp-1	1.239	-0.084	0.307	0.018	246	23.167	16.63	6.537	0.02
N2+dbl-1	1.524	-0.166	0.311	0.055	231	22.268	15.879	6.389	1.87*10-4
N2+AU37	1.545	-0.166	0.277	0.049	277	21.282	15.88	5.402	1.18*10-4
N2+daf-16	1	-0.019	0.314	-0.003	262	25.805	17.681	8.124	0.66
N2+daf-2	0.715	0.023	0.357	-0.002	260	33.093	18.046	15.047	0.48

## Sheet: Table S1C
	N2, H0	N2, H1	Host2, H0	Host2, H1	Likelihood Ratio	STAT	CHISQ p-value
eat-14	0.097	0.096	0.075	0.07	0.07	5.314	0.0701
vhp-1	0.101	0.096	0.078	0.071	0	17.094	0.000194
dbl-1	0.097	0.096	0.093	0.09	0.177	3.469	0.177
AU37	0.097	0.096	0.047	0.045	0.027	7.193	0.0274
daf-16	0.108	0.096	0.081	0.066	0	40.497	1.61e-09
daf-2	0.11	0.096	0.154	0.144	0	28.807	5.55e-07
